# Supplementary material for: A dual-process approach to prosocial behavior under COVID-19 uncertainty
Source: PLoS One. 2022 Mar 29;17(3):e0266050. doi: 10.1371/journal.pone.0266050 (PMC8963555; doi:10.1371/journal.pone.0266050)
Supplement: S1 File — (XLSX) [file pone.0266050.s006.xlsx]

## Sheet: Code Sheet
Sheet	Description	Code/Values
Socio-Demographic Quest.	Participant Code
Socio-Demographic Quest.	Age (in years)	As a continuous
Socio-Demographic Quest.	Sex	1:woman, 2:male
Socio-Demographic Quest.	Nationality	As a continuous
Socio-Demographic Quest.	Educational Qualifications	1: Primary School, 2: 6th Grade, 3: 9th Grade; 4: 12th Grade, 5: Bachelor of Arts/Science, 6: Master, 7: Doctorate, 8: Other: TEXT
Socio-Demographic Quest.	Educational Qualifications TEXT	TEXT
Socio-Demographic Quest.	Socioeconomic Status (SES)	1: Low Socioeconomic Status, 2: Medium-Low Socioeconomic Status; 3:Medium Socioeconomic Status; 4: Medium-High Socioeconomic Status; 5: High Socioeconomic Status
Socio-Demographic Quest.	During this state of public calamity	1: Stay at home without working , 2: Stay at home and work from home, 3: stay at home and study, 4: Continue to work outside the home, 5: Other: TEXT
Socio-Demographic Quest.	During this state of public calamity TEXT	TEXT
Socio-Demographic Quest.	Employment status	1: Employed; 2: Student; 3: Working student, 4: Unemployed, 5: Retired; 6: Other
Socio-Demographic Quest.	Response Phase	1: First phase of response from April until May 2020, 2: second phase of response from October until November 2020
COVID-19 Quest.	Participant Code
COVID-19 Quest.	Completely interrupted the academic or work activity due to covid-19	1:Yes, 2:No
COVID-19 Quest.	If yes, Why ?	1: Lay-off , 2: Fired, 3: Stay at home and take care of the kids, 4: Other:TEXT, 5: University Closed
COVID-19 Quest.	If no, Why ?	1: Mantain your activity by working from home or studying from home (online school), 2: Mantain your activity in person/normally
COVID-19 Quest.	Are you or have you been infected with Covid-19	1: yes i am right now, 2: yes i've been, 3: No, 4: Other: TEXT
COVID-19 Quest.	TEXT- Are you or have you been infected with Covid-19	TEXT
COVID-19 Quest.	Any of your family members/friends is or has been infected with Covid-19	1: Yes, they are right now, 2: Yes, they had already been, 3: No; 4:Other:TEXT
COVID-19 Quest.	TEXT- Any of your family members/friends is or has been infected with Covid-19	TEXT
COVID-19 Quest.	Are you undergoing prophylactic quarantine/isolation (i.e., has been staying at home and only going out for essentials	1:Yes, 2:No
COVID-19 Quest.	If yes. For how long (number of days)	As a continous
COVID-19 Quest.	Please estimate how many times you left home during quarantine/prophylactic isolation?	As a continous
COVID-19 Quest.	Reasons for leaving home?	1: Go to the supermarket, 2: Go to the pharmacy, 3: Taking care of people in a risk group, 4:Other- TEXT
COVID-19 Quest.	TEXT - Other Reasons for leaving home	TEXT
COVID-19 Quest.	What measures did you take in this period of social distancing	1: Respiratory Etiquette-coughing into a bent elbow or tissue, 2: social distancing (of at least 2-meter distance between individuals, 3: regularly and thoroughly disinfecting hands with an alcohol-based hand sanitizer or wash them with soap and wate, 4: clean and disinfect surfaces frequently at home, especially those which are regularly touched, 5: wearing a certified mask,5: use of gloves, 6: …
COVID-19 Quest.	TEXT- What measures did you take in this period of social distancing	TEXT
Main Task	Participant Code
Main Task	Pressure	1: Time pressure; 0: Time Delay
Main Task	Scenario	1: Control, 2: Worst-Case, 3: Impact Uncertainty, 4: Indirect Transmission
Main Task	possibility_judgment 1	1: Possible, 2: Impossible
Main Task	possibility_judgment 2	1: Possible, 2: Impossible
Main Task	Prosocial behavior ( Indicate whether or not they would go to work in the scenario they had read)	1:Definitely not,2,3,4,5,6,7: Definitely yes
Main Task	Response Phase	1: First phase of response from April until May, 2: second phase of response from October until November
IRI Task	Perspective Taking[PT]_Interpersonal Reactivity index	As a continuous. One of the four subscales from the Empathy measure. Add the scores on items 2, 7, 9, 17, 21,24 (values are in the IRI empathy sheet).
IRI Task	Empathic Concern[EC]_Interpersonal Reactivity index	As a continuous. One of the four subscales from the Empathy measure. Add the scores on items 1, 3, 8, 12, 16, 18(values are in the IRI empathy sheet).
IRI Task	Personal Discomfort[PD]_Interpersonal Reactivity index	As a continuous. One of the four subscales from the Empathy measure. Add the scores on items 5, 11, 14, 15, 20,23 (values are in the IRI empathy sheet).
IRI Task	Fantasy[F]_Interpersonal Reactivity index	As a continuous. One of the four subscales from the Empathy measure. Add the scores on items 4, 6, 10, 13, 19,22 (values are in the IRI empathy sheet).
Subj Risk Perception COVID-19	To what extent do you believe that in the future, people would comply with the recommendations of the general health direction (such as social distancing, staying at home)	On a scale ranging from 1 to 7, participants rate to what extent they believe that in the future, people would comply with the recommendations of the general health direction 1:Very unlikely; 2 : 2 ; 3 : 3 ; 4: Moderately; 5: 5; 6:6; 7: Very likely	Note: This question is not part of the 10 question we retrive from the Wise et al.,2021 [1]
Subj Risk Perception COVID-20	How likely do you think you are to catch the virus	On a scale ranging from 1 to 7, participants rate how likely they think they will catch the virus 1:Very unlikely; 2 : 2 ; 3 : 3 ; 4: Moderately; 5: 5; 6:6; 7: Very likely
Subj Risk Perception COVID-21	How badly do you think you will be affected economically if you specifically catch the virus? (for example through loss of work)	On a scale ranging from 1 to 7, participants rate how badly they think they will be affected economically if they catch the virus 1:not badly; 2 : 2 ; 3 : 3 ; 4: Moderately; 5: 5; 6:6; 7: Very badly
Subj Risk Perception COVID-22	How likely do you think it is that a loved one will become infected?	On a scale ranging from 1 to 7, participants rate how likely they think that a loved one will become infected 1:Very unlikely; 2 : 2 ; 3 : 3 ; 4: Moderately; 5: 5; 6:6; 7: Very likely
Subj Risk Perception COVID-23	How likely do you think the average person in your state is to become infected	On a scale ranging from 1 to 7, participants rate how likely they think the average person in their sate will become infected 1:Very unlikely; 2 : 2 ; 3 : 3 ; 4: Moderately; 5: 5; 6:6; 7: Very likely
Subj Risk Perception COVID-24	If you do contract the virus, how likely do you think it is that you will pass to it on to someone else	On a scale ranging from 1 to 7 , participants rate how likely they think that they will pass the virus to someone else, if they are infected 1:Very unlikely; 2 : 2 ; 3 : 3 ; 4: Moderately; 5: 5; 6:6; 7: Very likely
Subj Risk Perception COVID-25	How badly do you think your health will be affected if you do catch the virus	On a scale ranging from 1 to 7, participants rate how badly they think their health will be affected if they catch the virus 1:not badly; 2 : 2 ; 3 : 3 ; 4: Moderately; 5: 5; 6:6; 7: Very badly
Subj Risk Perception COVID-26	How badly do you think you will be affected by the global effects of the virus (for example economic recession, reduced healthcare capacity)	On a scale ranging from 1 to 7, participants rate how badly they think they will be affected by the global effects of the virus 1:not badly; 2 : 2 ; 3 : 3 ; 4: Moderately; 5: 5; 6:6; 7: Very badly
Subj Risk Perception COVID-27	How likely do you think the average person in your neighbourhood is to become infected	On a scale ranging from 1 to 7, participants rate how likely they think the average person in their neighbourhood will become infected 1:Very unlikely; 2 : 2 ; 3 : 3 ; 4: Moderately; 5: 5; 6:6; 7: Very likely
Subj Risk Perception COVID-28	How likely do you think the average person in your country is to become infected	On a scale ranging from 1 to 7, participants rate how likely they think the average person in their country will become infected 1:Very unlikely; 2 : 2 ; 3 : 3 ; 4: Moderately; 5: 5; 6:6; 7: Very likely
Subj Risk Perception COVID-29	If you do contract the virus and pass it on to someone else, how badly do you think they would be affected	On a scale ranging from 1 to 7, participants rate how badly they think that someone else will be affected by the virus, if they were the ones who passed them the virus 1:not badly; 2 : 2 ; 3 : 3 ; 4: Moderately; 5: 5; 6:6; 7: Very badly
Discount	K	As a continuous. Based on the paper of Jones & Rachlin, 2009 [2] we calculated the values of the probabilistic discount equation. The data used to calculate the values of the equation is in sheet called Probabilistic Discount Task and Total Data.
Discount	S	As a continuous. Based on the paper of Jones & Rachlin, 2009 [2] we calculated the values of the probabilistic discount equation. The data used to calculate the values of the equation is in sheet called Probabilistic Discount Task and Total Data.
Discount	R2	As a continuous. Based on the paper of Jones & Rachlin, 2009 [2] we calculated the values of the probabilistic discount equation. The data used to calculate the values of the equation is in sheet called Probabilistic Discount Task and Total Data.
Discount	AUC	As a continuous. Based on the paper of Jones & Rachlin, 2009 [2] we calculated the values of the probabilistic discount equation. The data used to calculate the values of the equation is in sheet called Probabilistic Discount Task and Total Data. Area under the curve (0 ≤AUC ≥ 1) is a single-parameter measure of discount rate. AUC is the sum of the areas of the trapezoids formed by adjacent cross…
SVO Task	SVO	1: Prosocial , 2: Individualism, 3: Competetive, 4: Altruism Based on the paper of Murphy et al., 2011 [3] , we calculated the individual social value orientation. This value was calculated following the following steps: 1. Calculate the mean of the payoffs a subject allocated to herself across the six primary items (Q1, Q2,Q3,Q4, Q5, Q6 - values of the question are presented in the original pape…
References
[1]	Wise T, Zbozinek TD, Michelini G, Hagan CC, Mobbs D. Changes in risk perception and self-reported protective behaviour during the first week of the COVID-19 pandemic in the United States. Royal Society Open Science. 2021;7(9):200742. doi:10.1098/rsos.200742
[2]	Jones, B A., Rachlin H. Delay, probability, and social discounting in a public goods game. Journal of the experimental analysis of behavior.2009; 91(1): 61-73.doi:10.1901/jeab.2009.91-61
[3]	Murphy RO, Ackermann KA, Handgraaf MJJ. Measuring Social Value Orientation. Judgment and Decision Making. 2011;6(8): 771-781. doi: 10.2139/ssrn.1804189

## Sheet: Socio-demographic Quest.  
Code	Age	Sex	Nationality	Educational Qualifications	Educational Qualifications - Text	Socioeconomic Status (SES)	During this state of public calamity	During this state of public calamity: Text	Employment status	Phase
28091998IS	21	1	Brazilian	4		3			2	1
01091993JM	26	1	Portuguese	6		3			1	1
13051995CB	24	1	Portuguese	6		3			2	1
05112001EP	18	1	Portuguese	4		3			2	1
01061995RR	24	2	Portuguese	6		3			3	1
0601pf	22	2	Portuguese	5		4	2,3		2	1
1076MI	24	1	Portuguese	6		3	2		1	1
4278RM	26	1	Portuguese	6		3	2		2	1
0860	24	1	Portuguese	6		3	2		1	1
8001AD	26	1	Portuguese	6		3	2		2	1
8232ai	32	1	Portuguese	5		3	1		1	1
1757AS	31	2	Portuguese	7		3	2		1	1
4744CS	23	1	Portuguese	6		3	2		6	1
5485mj	24	1	Portuguese	5		3	4		3	1
1336SF	27	1	Portuguese	6		3	1		3	1
2861AC	28	1	Portuguese	5		3	1		4	1
1876SD	23	1	Portuguese	6		4	2		1	1
9228+IS	25	1	Portuguese	6		2	1		4	1
7505DP	25	1	Portuguese	6		3	2		1	1
9044jr	26	1	Portuguese	6		3	2		1	1
3560HM	23	2	Portuguese	6		3	3		2	1
5986	33	1	Portuguese	6		3	2,3		3	1
7784	25	1	Portuguese	6		3	2		1	1
2550LP	26	1	Portuguese	6		2	2		1	1
9087AR	25	1	Portuguese	6		3	3		2	1
5609 M. F.	24	1	Portuguese	5		3	1		6	1
7687MM	25	1	Portuguese	6		2	1		4	1
7631AR	24	1	Portuguese	6		3	2		3	1
1682BP	26	1	Portuguese	6		3	1		4	1
8889BC	26	1	Portuguese	4		3	3,4		3	1
9430SP	27	1	Portuguese	6		2	4		1	1
Sc1484	19	1	Venezuelan	3		2	3		2	1
1619CS	25	1	Portuguese-Brazilian	6		3	1,3		3	1
9136mc	19	1	Portuguese	4		3	3		2	1
0508VD	29	2	Portuguese	5		3	2		1	1
1572 + RP	28	1	Portuguese	5		2	4		1	1
5660 jm	21	2	Portuguese	3		3	1	Stay at home. I'm waiting for news about the end of the course	2	1
6293bm	23	2	Portuguese	6		3	2		1	1
8756B	23	1	Portuguese	4		3	3		2	1
7458sf	24	1	Portuguese	6		3	2,3		6	1
7840JA	26	2	Portuguese	5		3	2		1	1
1530BS	22	1	Portuguese	4		3	4	currently working	1	1
4123	65	1	Portuguese	6		3	1		5	1
1687DS	24	1	Portuguese	5		3	3		2	1
2066 MJ	48	1	Portuguese	4		4	2,4		1	1
579	24	1	Portuguese	5		3	2,3		2	1
8583SE	36	2	Portuguese	5		2	2		1	1
	25	1	Portuguese	6		3	3		2	1
8965 CJ	22	1	Portuguese	5		4	3		2	1
6610EA	23	1	Portuguese	5		3	3		2	1
7008TF	26	2	Portuguese	6		3	2		1	1
7425DG	27	2	Portuguese	6		3	4		1	1
2224mj	27	1	Portuguese	5		3	4		1	1
5588cm	22	1	Portuguese	5		3	4		1	1
1003ns	28	1	Portuguese	4		3	1		4	1
7794+MF	24	1	Portuguese	6		3	2		1	1
4825 PA	40	1	Portuguese	5		2	1,2		1	1
5371pm	35	1	Portuguese	6		3	2		2	1
5830PS	28	2	Portuguese	6		3	2		2	1
1844PG	42	1	Portuguese	5		2	2		1	1
5118 GR	59	1	Portuguese	3		3	1		4	1
1986MR	29	1	Portuguese	6		3	2		1	1
6217LS	46	1	Portuguese	5		3	4		1	1
0258IA	25	1	Portuguese	5		2	2,3		2	1
2181cm	60	1	Portuguese	5		4	2		1	1
4607 TC	27	1	Portuguese	6		3	2,4		1	1
4731NR	33	2	Portuguese	6		4	4		3	1
6411CG	27	1	Portuguese	6		3	2		2	1
3416BM	22	1	Portuguese	5		3	3		2	1
8038AS	27	1	Portuguese	6		3	4		1	1
2559+IP	26	1	Portuguese	6		3	2		1	1
29AS	28	1	Portuguese	6		3	2		1	1
AM 6752	30	1	Portuguese	5		3	2		1	1
AL	35	2	Spanish	6		3	2		2	1
12mb	50	1	Portuguese	6		2	2		1	1
6635JA	35	1	Portuguese	6		3	2,3		2	1
2924MI	31	1	Portuguese	7		3	2,3		3	1
5090ET	26	2	Portuguese	6		2	1		4	1
4924	40	1	Portuguese	5		3	2		1	1
5670CC	20	1	Portuguese	4		3	3		2	1
9390 JO	23	1	Portuguese	5	Student at University	3	1,3		3	1
1084HM	55	1	Portuguese	4		2	4		6	1
0378+LM	33	1	Portuguese	5		3	1		1	1
1724MC	29	1	Portuguese	6		3	2		1	1
1138 MM	48	1	Portuguese	4		3	1		1	1
3482IC	24	1	Portuguese	5		3	3		2	1
8954fm	32	1	Portuguese	3		2	1,4		4	1
9125aa	26	2	Portuguese	4		3	4		1	1
7179JM	34	2	Portuguese	5		4	2		1	1
OA0506	45	1	Portuguese	4		3	2		1	1
2330GF	40	1	Portuguese	4		2	1		1	1
2499ms	34	1	Portuguese	4		3	1		1	1
8646 S. F.	47	1	Portuguese	3		2	1		1	1
7139RB	30	2	Portuguese	6		3	2		1	1
5231mf	36	1	Portuguese	4		3	1	Stay at home taking care of the kids	1	1
8180CI	39	1	Portuguese	4		3	1		1	1
8876pc	29	1	Portuguese	4		2	1		1	1
0751	40	1	Portuguese	4		4	2		1	1
8260JM	23	1	Portuguese	5		4	3		2	1
1547JC	34	1	Portuguese	6		3	2		1	1
José	61	2	Portuguese	4		3	4		1	1
0168 cd	38	2	Portuguese	6		3	2		1	1
3557DM	25	2	Portuguese	4		3	3		3	1
1722SF	26	1	Portuguese	5		3	2,3		3	1
2516BS	23	1	Portuguese	5		4	3		2	1
5082JONU	21	1	Portuguese	4		3	3,4		2	1
8394LC	19	1	Portuguese	4		3	4		1	1
3600AS	24	1	Portuguese	6		3	2		1	1
1455MF	26	1	Portuguese	6		2	2		6	1
8327FAMA	27	2	Portuguese	6		3	2,3		6	1
3977MA	27	1	Portuguese	6		3	2		1	1
7658CS	36	1	Portuguese	5		3	1		1	1
3153SI	27	1	Portuguese	6		2	4		1	1
5087BC	23	1	Portuguese	6		3	4		1	1
9905 FR	45	1	Portuguese	4		2	1		1	1
2300 S L	22	1	Portuguese	4		3	3	work on the weekend	2	1
3385FS	52	1	Portuguese	3		3	4		1	1
1106jm	25	1	Portuguese	6		3	2		1	1
2755cr	21	1	Portuguese	4		1	4		3	1
	23	1	Portuguese	5		3	4		1	1
2977	25	2	Portuguese	6		3	1		1	1
	39	1	Portuguese	4		2	1		4	1
8288LM	25	1	Portuguese	6		3	2		1	1
9109	53	1	Portuguese	6		3	3		6	1
4594JM	30	2	Portuguese	5		2	4		1	1
9461+ PR	37	1	Portuguese	4		2	4		1	1
5648jv	35	2	Portuguese	4		2	4		1	1
6581 SF	21	1	Portuguese	4		3	3		3	1
6472AL	42	2	Portuguese	5		3	4		1	1
5421fm	44	2	Portuguese	5		3	2		1	1
7771MG	50	1	Portuguese	2		3	4		1	1
1412EO	44	1	Portuguese	5	Bacharelato	3	2		1	1
2567NM	32	2	Portuguese	6		2	1		1	1
8873	35	1	Portuguese	4		3	1		4	1
0791BR	25	1	Portuguese	6		4	2		1	1
6889rs	39	1	Portuguese	6		3	2		6	1
6543MS	26	1	Portuguese	4		2	3		2	1
9603TC	59	1	Portuguese	4		3	2,4		1	1
-99	42	1	Portuguese	4		2	5	work for fortnights	1	1
1409ac	53	2	Portuguese	2		3	4		1	1
6872mm	57	1	Portuguese	4		3	1		6	1
3682NC	34	2	Portuguese	6		3	5	work for fortnights	1	1
8274hs	43	2	Portuguese	4		2	4		1	1
4623	33	2	Portuguese	5		4	4		1	1
2948jl	33	2	Portuguese	3		3	4		1	1
6372 Sérgio Nuno	38	2	Portuguese	4		3	2,3		1	1
9353	21	2	Portuguese	4		2	4		1	1
6493JP	35	2	Portuguese	5		3	2		1	1
6907AC	28	1	Portuguese	6		3	2		1	1
9828 m g	38	2	Portuguese	4		2	4		1	1
0566JC	25	1	Portuguese	6		2	4		1	1
2662CV	25	1	Portuguese	5		4	4		1	1
7394MF	26	1	Portuguese	5		3	1		1	1
24rs	33	1	Portuguese	8	Postgraduate studies	4	1	Maternity license	1	1
6844MC	21	1	Portuguese	4		3	3		2	1
4243ar	25	1	Portuguese	5		2	3		3	1
2754MA	21	2	Portuguese	5		2	4		3	1
8996	38	2	Portuguese	3		3	4		1	1
6309 A M	60	1	Portuguese	4		1	4		1	1
Af5017	33	2	Portuguese	3		1	4		1	1
4621MC	31	1	Portuguese	5		3	2,4		1	1
0052PS	26	1	Portuguese	6		3	2		1	1
4910AG	27	1	Portuguese-Spanish	6		3	1		1	1
5057 pl	26	2	Portuguese	5		3	4		1	1
0817JP	29	2	Portuguese	4		3	4		1	1
3851JC	23	2	Portuguese	4		3	4		1	1
2846MP	45	2	Portuguese	3		2	4		1	1
5178aj	26	2	Portuguese	4		3	4		1	1
1919+CP	32	1	Portuguese	4		3	1		1	1
2342pf	34	2	Portuguese	4		2	4		1	1
1957JC	25	2	Portuguese	4		3	4		1	1
0040JA	26	2	Portuguese	5		2	1,3		2	1
1229GE	18	2	Portuguese	3		3	3		2	1
8574HF	33	2	Portuguese	4		2	4		1	1
1228ic	36	1	Portuguese	4		2	1		1	1
6766jm	45	2	Portuguese	4		2	1		1	1
4348 + JC	34	2	Portuguese	4		3	4		1	1
4739nr	32	2	Portuguese	4		3	4		1	1
1704sm	38	2	Portuguese	4		3	4		1	1
0209	31	1	Portuguese	4		3	4		1	1
Edna Almeida	30	1	Portuguese	6		4	4		3	1
9338RC	22	2	Portuguese	5		3	2		1	1
4807FA	44	2	Portuguese	5		3	4		1	1
5106	38	2	Portuguese	4		4	4		6	1
5750	44	2	Portuguese	4		3	4		6	1
4454fm	27	2	Portuguese	4		3	4		1	1
95	30	2	Portuguese	4		2	4		1	1
6725 JM	52	2	Portuguese	4		3	4		1	1
9961NC	23	2	Portuguese	4		3	4		1	1
4216jp	27	2	Portuguese	4		3	4		1	1
2276jc	49	2	Portuguese	3		3	4		1	1
0651AI	33	1	Portuguese	4		3	4		1	1
3396sj	36	1	Portuguese	4		2	4		6	1
5182BO	35	2	Portuguese	4		3	4		1	1
8320lf	28	1	Portuguese	4		3	4		1	1
7273MI	50	1	Portuguese	4		3	4		1	1
6145BM	36	2	Portuguese	3		3	4		1	1
1871AF	56	2	Portuguese	5		3	1		6	1
4029 cj	44	2	Portuguese	4		2	4		1	1
8928jm	23	2	Portuguese	5		3	2		3	1
9074CI	35	1	Portuguese	4		3	4		1	1
	24	2	Portuguese	5		2	4		3	1
1313pj	40	2	Portuguese	5		3	4		1	1
3696	40	2	Portuguese	4		3	4		1	1
334996	30	2	Portuguese	4		3	4		1	1
0512fc	23	1	Portuguese	6		2	2		6	1
6272pf	31	1	Portuguese	5		2	4		1	1
2058MM	30	2	Portuguese	4		3	1		1	1
9333fm	28	2	Portuguese	4		2	4		1	1
5258fa	28	1	Portuguese	5		3	4		3	1
0503fr	27	1	Portuguese	3		2	4		1	1
4016 SF	20	1	Portuguese	5		3	3		3	1
9496MD	37	1	Portuguese	4		2	2		1	1
9517TS	19	1	Portuguese	4		2	3		2	1
9743 MA	20	1	Portuguese	4		2	3		2	1
5857AC	19	1	Portuguese	4		3	3		2	1
4671jm	43	2	Portuguese	4		4	4		1	1
0142	37	1	Portuguese	5		2	4		1	1
9841CS	30	1	Portuguese	4		2	4		1	1
3514 + MS	22	1	Portuguese	5		4	3		2	1
9157AG	48	1	Portuguese	4		3	4		1	1
2130MJ	59	1	Portuguese	4		3	4		1	1
2996RS	41	1	Portuguese	3		3	1		1	1
	26	1	Portuguese	6		3	2		1	1
8210	20	1	Portuguese	4		3	3		2	1
1266IF	18	1	Portuguese	4		4	3		2	1
9082MC	26	2	Portuguese	4		3	3		2	1
6689	20	2	Portuguese	4		2	3		2	1
6031 DI	19	1	Portuguese	4		3	3		2	1
8909AB	20	2	Portuguese	4		3	1,3		3	1
9598JD	27	1	Portuguese	6		3	4		1	1
3267	37	2	Brazilian	7		3	2,3		2	1
9398AR	27	1	Portuguese and Spanish	6		2	2		3	1
6686 MS	26	1	Portuguese	6		3	2		1	1
5710 PF	36	2	Portuguese	5		3	2		1	1
1096JP	45	2	Portuguese	4		3	2		1	1
7516AM	28	1	Portuguese	5		3	1		4	1
0412	23	2	Portuguese	4		3	4		1	1
5147DC	23	1	Portuguese	6		3	2		1	1
4372dg	30	2	Portuguese	4		2	4		1	1
Augusto Oliveira	53	2	Portuguese	7		3	2,4		1	1
9900 M	34	1	Portuguese	5		2	2,4		1	1
1409AC	53	2	Portuguese	2		3	4		1	1
	49	2	Portuguese	5		3	2		1	1
4110JD	19	2	Portuguese	4		3	3		2	1
8067MA	20	1	Portuguese	4		3	3		2	1
3813BT	20	1	Portuguese	4		3	3		2	1
5950AB	21	1	Portuguese	5		3	3,5		2	1
27LI	19	1	Portuguese	4		2	3		2	1
3716JL	20	1	Portuguese	4		2	3		2	1
1928LA	18	1	Portuguese	4		3	3		2	1
5399mm	20	1	Portuguese	4		4	3		2	1
7657GF	19	1	Portuguese	4		3	3		2	1
1269CF	21	1	Portuguese	4		3	3		2	1
9170IO	20	1	Portuguese	4		3	3		2	1
5704AF	20	2	Portuguese	4		3	3		2	1
3323AA	22	2	Portuguese	4		3	3		2	1
46MC	20	1	Portuguese	4		2	3		2	1
7149II	18	1	Portuguese	4		2	3		2	1
4358AB	20	1	Portuguese	4		3	2		2	1
3319SL	22	1	Portuguese	4		3	3		2	1
9765EL	19	1	Portuguese	4		2	3		2	1
9662DS	18	1	Portuguese	4		3	3		2	1
7164RA	19	2	Portuguese	4		2	3		2	1
7918DS	18	1	Portuguese	4		3	3		2	1
7833IS	18	1	Portuguese	4		3	3		2	1
8965IG	21	1	Portuguese	4		3	3		2	1
2370INPI	21	1	Portuguese	4		3	3		2	1
2405AF	19	1	Portuguese	4		2	1,3		2	1
7573FF	21	1	Portuguese	4		3	3		2	1
7655MB	21	1	Portuguese	4		4	3		2	1
6075MG	18	1	Portuguese	4		3	3		2	1
8181GF	19	1	Portuguese	4		3	3		2	1
7530	19	1	Portuguese	4		2	3		2	1
1251SG	20	1	Portuguese and Luxembourgish	5		4	3		2	1
9693LF	18	1	Portuguese	4		4	3		2	1
5917FS	20	2	Portuguese	4		2	3		2	1
1251SG	20	1	Portuguese and Luxembourgish	5		4	3		2	1
7922cs	20	1	Portuguese	5		4	3		2	1
0816LR	18	1	Portuguese	4		2	3		2	1
7919BM	20	2	Portuguese	4		3	3		2	1
9241FR	22	1	Portuguese	4		4	3		2	1
5943NR	21	1	Portuguese	4		2	3		2	1
5936JM	18	1	Portuguese	4		3	3		2	1
5352CT	18	1	Portuguese	4		4	3		2	1
4464LG	23	2	Portuguese	4		4	3		2	1
6704GR	22	2	Portuguese	4		3	1,3		3	1
7564BC	19	1	Portuguese	4		3	3		2	1
7591MS	19	1	Portuguese	4		3	3		2	1
7779BA	20	1	Portuguese	4		3	3		3	1
7558AJ	19	1	Portuguese	4		3	2		2	1
2896GABRIELAMATOS	21	1	Portuguese	4		3	3		2	1
5035+ GQ	21	1	Saotomean	5		1	3		2	1
8986TM	44	1	Portuguese	4		2	3		2	1
1010DE	20	2	Portuguese	4		3	3		2	1
7098dm	18	1	Portuguese	4		3	3		2	1
238CA	20	1	Portuguese	4		4	3		2	1
6164MA	21	2	Portuguese	4		3	3		2	1
1874JF	20	1	Portuguese	4		3	3		2	1
6336RA	19	1	Portuguese	4		3	3		2	1
1116LM	20	1	Portuguese	4		3	3		2	1
2609 AF	21	1	Portuguese	5		3	2		2	1
8644IA	21	1	Portuguese	4		4	3		2	1
6355IS	22	1	Portuguese	4		3	4		3	1
2376DM	18	1	Portuguese	4		3	3		2	1
32FM	18	2	Portuguese	4		3	3		2	1
3392FM	18	2	Portuguese	4		3	3		2	1
6321+JP	24	2	Portuguese	4		2	3		2	1
2725LC	20	2	Portuguese	4		3	3		2	1
2726AF	20	2	Portuguese	4		2	3		2	1
4543tm	20	1	Portuguese	4		2	3		2	1
0378SP	19	1	Portuguese	4		3	3		2	1
5218mr	21	1	Portuguese	4		4	3		2	1
8887AC	21	1	Portuguese	4		3	3		2	1
7289	43	1	Portuguese	5		3	1,4		1	1
4502RI	20	1	Portuguese	5		4	3		2	1
3033IL	23	1	Portuguese	4		3	3		2	1
6165mc	18	1	Portuguese	4		2	3		2	1
7148LR	20	1	Portuguese	5		3	3		2	1
0006ep	35	1	Portuguese	4		2	2,4		1	1
2643AR	18	1	Portuguese	4		3	3,4		2	1
3556SO	18	1	Portuguese	4		3	2,3		2	1
5684SP	20	1	Portuguese	4		3	3		2	1
9585LD	21	2	Portuguese	4		3	3,4		3	1
4798jf	24	2	Portuguese	4		2	3		2	1
92brca	20	1	Portuguese	4		3	3		2	1
9392SR	21	1	Portuguese	4		3	3		2	1
2370INPI	21	1	Portuguese	4		3	3		2	1
8670TF	24	2	Portuguese	4		3	2		2	1
0619BS	21	1	Portuguese	4		3	2,3		3	1
7546ps	28	1	Portuguese	5		2	1		4	1
8170SM	22	1	Portuguese	4		3	1,3		3	1
5287RB	20	1	Portuguese	4		3	3		2	1
4604EM	28	1	Portuguese	4		3	4		1	1
2686	40	2	Portuguese	3	12th grade	3	4		1	1
6468MA	27	2	Portuguese	4		2	4		1	1
2956EF	29	1	Portuguese	5		3	4		1	1
1909LS	20	1	Portuguese	4		1	3		2	1
8457JP	28	2	Portuguese	4		3	4		1	1
8160JF	22	1	Portuguese	5		4	3		2	1
9486JF	20	2	Brazilian	4		4	3		2	1
PM5941	23	2	Portuguese	4		3	4		1	1
5891EA	32	2	Portuguese	5		3	4		1	1
7537fn	31	2	Portuguese	4		3	4		1	1
4579AM	26	2	Portuguese	5		3	4		1	1
6394RJ	22	2	Portuguese	5		3	3		2	1
3118VH	28	2	Portuguese	4		2	1		4	1
0763FG	36	2	Portuguese	3		3	4		1	1
7065cm	28	2	Portuguese	5		3	4		6	1
9898hr	39	1	Portuguese	5		2	4		1	1
1807JS	31	2	Portuguese	4		3	4		1	1
8307AC	23	1	Portuguese	4		4	3		2	1
9659HM	25	2	Portuguese	4		3	3		2	1
8702MF	19	1	Portuguese	4		3	3,4		2	1
3053AC	20	1	Portuguese	4		2	2,3		3	1
9642MG	20	1	Portuguese	4		3	3		2	1
4448 AD	21	2	Brazilian	4		3	3		2	1
0158pm	20	2	Portuguese	4		3	3		2	1
1484	23	1	Portuguese	5		1	3		2	1
4920sm	39	1	Portuguese	3		2	5	Informal caregiver, work at home without pay	3	1
6663jl	19	1	Portuguese	4		3	3		2	1
6967 AC	29	1	Portuguese	6		4	3		2	1
4296pc	47	1	Portuguese	4		3	1		1	1
	28	1	Portuguese	5		2	3		2	1
1822JF	19	1	Portuguese	4		3	3		2	1
7304 LF	34	2	Portuguese	4		2	4		1	1
9304BC	21	2	Portuguese	4		2	1,3		3	1
1483IM	24	1	Portuguese	4		2	3		2	1
5943NR	21	1	Portuguese	4		2	3		2	1
5931JM	22	2	Portuguese	5		3	2		2	1
92brca	20	1	Portuguese	4		3	3		2	1
0673pc	46	1	Portuguese	5		3	4		1	1
4765 LC	44	1	Portuguese	5		2	2		1	1
8191MM	21	1	Portuguese	5		3	3		2	1
Cc6873	27	1	Portuguese	6		2	2,5	Lay off	1	2
4635MI	37	1	Portuguese	6		3	4		1	2
2561AI	29	1	Portuguese	5		3	4		1	2
1864sm	27	2	Portuguese	6		3	4		1	2
0226ab	33	1	Portuguese	6		4	2		1	2
1634mm	38	1	Portuguese	6		2	2		1	2
8032am	34	1	Portuguese	6		3	1,3		1	2
TM7381	33	1	Portuguese	6		2	1		4	2
3629AC	27	1	Portuguese	6		3	4		2	2
7452AR	27	1	Portuguese	6		4	2		1	2
3868mm	34	1	Portuguese	5		3	2		1	2
6927SA	19	1	Portuguese	4		2	3		2	2
9866	20	1	Portuguese	4		3	3		2	2
6593JM	18	1	Portuguese	4		3	3,4		2	2
3586AI	20	1	Portuguese	4		3	3		2	2
7408FC	20	2	Portuguese	4		3	3,4		2	2
2574LP	20	2	Portuguese	4		3	3		2	2
9508rm	20	1	Portuguese	4		3	3		2	2
6097ma	19	2	Portuguese	4		3	3		2	2
9214JAUL	54	1	Portuguese	6		3	4		1	2
0729	60	1	Portuguese	5		3	2,4		1	2
0735	30	1	Portuguese	6		3	2		1	2
9373jm	57	2	Portuguese	4		4	5	work for fortnights	1	2
3245AC	58	2	Portuguese	6		3	2		1	2
9010 RR	29	1	Portuguese	4		2	1		4	2
1247as	20	1	Portuguese	4		3	3,4		2	2
2332AJ	61	2	Portuguese	5		4	2		1	2
4328+So	20	1	Portuguese	5		2	1,3		2	2
0134CP	22	1	Portuguese	5		1	5	Blearning	2	2
6916AF	22	1	Portuguese	5		3	5	Blearning	3	2
7385fs	26	1	Portuguese	6		3	5	Blearning	1	2
8322	31	1	Portuguese	4		3	5	Blearning	1	2
4505IS	20	1	Portuguese	5		3	5	Blearning	2	2
7124 CP	29	1	Portuguese	4		3	5	Blearning	1	2
0243IC	18	1	Portuguese	4		3	5	Blearning	2	2
6760AP	33	2	Portuguese	5		1	5	Blearning	2	2
2787PM	35	1	Portuguese	5		2	5	Blearning	1	2
1314va	41	1	Portuguese	4		3	4		1	2
5515JV	20	1	Portuguese	4		2	3,4		2	2
0733jp	19	2	Portuguese	4		1	3	Blearning	2	2
2461ar	26	1	Portuguese	4		3	1,5	I stay at home with my daughter, I was a mother recently	1	2
1099ms	39	1	Portuguese	8	Postgraduate studies	2	4		1	2
1031AI	30	1	Portuguese	5		3	4		1	2
0197RH	23	2	Portuguese	4		3	4		1	2
8084AP	58	1	Portuguese	5		3	2		1	2
0893TA	32	2	Portuguese	6		3	4		1	2
1144MB	22	1	Portuguese	5		3	3,4		3	2
6581 + SF	22	1	Portuguese	4		3	5	Blearning	2	2
6434AI	26	1	Portuguese	4		3	4		1	2
2240dl	26	2	Portuguese	6		3	4		3	2
0751AB	24	1	Portuguese	5		3	3		2	2
0872 MA	22	1	Portuguese	5		3	2		3	2
63181MP	22	1	Portuguese	5		4	1		3	2
9711RR	22	1	Portuguese	5		3	3		2	2
1065MS	20	2	Brazilian	4		2	2		3	2
1727MV	26	1	Portuguese	5		2	2		1	2
5263ad	23	1	Portuguese	5		2	4		1	2
1163+Mp	22	1	Portuguese	5		3	1		4	2
2500JM	26	2	Portuguese	6		3	2		1	2
Gs9838	38	2	Portuguese	4		1	1,3		4	2
5886MI	19	1	Portuguese	4		2	3		2	2
5543TA	19	1	Portuguese	4		3	3		2	2
3809CC	20	1	Portuguese	4		2	3		3	2
8444LJ	20	1	Portuguese	4		4	3		2	2
1196MM	19	1	Portuguese	4		3	3		2	2
0842SF	19	1	Portuguese	4		3	3		2	2
7655IS	19	1	Portuguese	4		3	3		2	2
0311CA	21	1	Portuguese	4		3	3		2	2
2501LS	19	2	Portuguese	4		3	3		2	2
4076gf	21	1	Brazilian	5		3	1,3		3	2
7442FA	42	2	Portuguese	5		3	4		3	2
0190EC	48	1	Portuguese	6		3	3		3	2
9508rm	20	1	Portuguese	4		4	3		2	2
4245AM	27	1	Portuguese	5		3	1		3	2
5637	20	1	Portuguese	4		3	3		2	2
3401RJ	19	2	Portuguese	4		3	3		2	2
5984BR	19	1	Portuguese	4		3	3		2	2
5441AF	18	1	Portuguese	4		3	3		2	2
9343AC	21	1	Portuguese	5		3	3		2	2
0131DT	22	1	Portuguese	5		3	3		2	2
3577MM	19	1	Portuguese	4		3	3		2	2
1280AF	20	1	Portuguese	4		3	3		2	2
3499CD	32	1	Portuguese	5		3	3		3	2
7868DS	19	1	Portuguese	4		3	3		2	2
0596CR	32	1	Brazilian	6		2	3		2	2
1968lh	20	1	Portuguese	4		2	3,4		2	2
5889JD	20	1	Portuguese	4		2	3		2	2
3443IB	20	1	Portuguese	4		3	2		3	2
4763AR	19	1	Portuguese	4		3	3		2	2
1266IF	18	1	Portuguese	4		3	3		2	2
0226AC	25	1	Portuguese	4		3	4		3	2
3434SR	21	1	Portuguese	5		2	3		2	2
9489CM	19	1	Portuguese	4		4	3		2	2
9697SC	20	1	Portuguese	4		3	3		2	2
7486LM	19	1	Portuguese	4		4	2		2	2
0433AI	18	1	Portuguese and German	4		3	3		2	2
9878JI	24	1	Portuguese	6		3	3		2	2
3849MG	19	1	Portuguese	4		2	3		2	2
2039vm	19	1	Portuguese	4		3	3		2	2
9851MS	18	1	Portuguese	4		3	3		2	2
3455EG	28	1	Portuguese	4		3	4		3	2
2840MF	18	1	Portuguese	4		3	3		2	2
3473MJ	26	1	Portuguese	4		3	3		3	2
2983VA	21	1	Portuguese	5		3	1,3		2	2
7530BP	20	1	Portuguese	4		3	3		2	2
1564MI	21	1	Portuguese	5		1	3		2	2
1412ic	19	1	Portuguese	4		2	3		2	2
3229AB	19	1	Portuguese	4		3	3		2	2
4528as	18	1	Portuguese	4		3	3		2	2
4528as	18	1	Portuguese	4		3	3		2	2
4703mv	21	1	Portuguese	5		3	3		2	2
1784AC	23	1	Portuguese	4		2	1,3		3	2
9420ER	18	1	Portuguese	4		3	3		2	2
3942	42	1	Portuguese	6		2	1,3		2	2
7655 CS	18	1	Portuguese	4		3	3		2	2
8208ai	18	1	Portuguese	4		3	3		2	2
3046LS	18	1	Portuguese	4		3	3		2	2
29CA	20	1	Portuguese	4		3	4		2	2
8090	20	1	Portuguese	4		2	5	Blearning	2	2
6113BE	20	1	Portuguese	4		3	3		2	2
1141AS	19	1	Portuguese	4		3	3		2	2
9440am	19	1	Portuguese	4		3	1,3		2	2
3181RE	19	1	Portuguese	4		4	3		2	2
7422MF	18	1	Portuguese	4		4	5	Blearning	2	2
1586AM	18	1	Portuguese	4		4	3		2	2
8444LJ	20	1	Portuguese	4		4	3		2	2
6694AC	19	1	Portuguese	4		3	3		2	2
7962 B L	18	1	Portuguese	4		3	3		2	2
5515jo	20	1	Portuguese	4		3	3		2	2
4926AC	18	1	Portuguese	4		4	3		2	2
1948CB	18	1	Portuguese	4		3	3,4		2	2
1948+CB	18	1	Portuguese	4		3	3,4		2	2
6428IF	19	1	Portuguese	4		3	5	Blearning	2	2
2099AB	18	1	Portuguese	4		3	3		2	2
4518MS	22	1	Brazilian	4		4	3		2	2
9897MM	29	1	Portuguese	5		3	3		3	2
2603dc	20	2	Portuguese	4		3	3		2	2
5768AC	19	1	Portuguese	5		2	3		2	2
9678	20	1	Portuguese	4		2	5	Blearning	2	2
7314hm	35	2	Portuguese	4		3	4		3	2
7544GC	19	1	Brazilian	4		4	3		2	2
7421RS	19	1	Portuguese	4		3	3		2	2
934AL	19	1	Portuguese	4		3	3		2	2
40497FM	20	1	Portuguese	4		2	3		2	2
4652ZG	20	1	Portuguese	4		2	3		2	2
9158as	20	1	Portuguese	4		4	5	Blearning	2	2
7161RR	18	1	Portuguese	4		2	3		2	2
0201 AF	18	1	Portuguese	4		3	3		2	2
5814AF	21	1	Portuguese	5		3	3		2	2
5586+DG	24	1	Portuguese	4		1	2,3		3	2
6413MR	18	1	Portuguese	4		3	1		2	2
7902DM	18	1	Portuguese	4		2	3		2	2
8218RC	19	1	Portuguese	4		4	3		2	2
5543TA	19	1	Portuguese	4		3	3		2	2
1409MA	18	1	Portuguese	4		3	3		2	2
9372MA	18	1	Portuguese	4		2	3		2	2
7499JF	18	1	Portuguese	4		2	3		2	2
0673BA	18	1	Portuguese	4		3	3		2	2
3441MD	19	1	Portuguese	4		3	3		2	2
3971JS	19	1	Portuguese	4		2	3		2	2
6236 NC	21	1	Portuguese	4		2	3		2	2
9338AS	19	1	Portuguese	4		3	3		2	2
2565ci	21	1	Portuguese	5		2	3		2	2
4101BD	18	1	Portuguese	4		2	3		2	2
1706cc	19	1	Portuguese	4		1	3		2	2
7906CF	19	1	Portuguese	4		3	3		2	2
1639BS	18	1	Portuguese	4		4	3		2	2
7801	19	1	Portuguese	4		3	3		2	2
5285ip	22	1	Brazilian	5		3	3		2	2
7245MD	21	1	Portuguese	5		1	3,5	Study, but work on weekends	3	2
1016MO	20	1	Portuguese	4		2	3		2	2
3167 EV	18	1	Portuguese	4		3	3		2	2
9510OP	20	1	Portuguese	5		4	3		2	2
2047CR	23	1	Portuguese-Brazilian	4		4	3		2	2
1925PD	33	1	Portuguese	6		3	3,4		3	2
1639bs	18	1	Portuguese	4		4	3		2	2
7340LC	19	2	Portuguese	4		4	4		3	2
6066AP	20	1	Portuguese	4		3	1		3	2
8790sm	37	1	Portuguese	5		2	1,3		2	2
0262hm	18	1	Portuguese	4		3	3		2	2
	19	1	Portuguese	4		2	3		2	2
8629ab	20	1	Portuguese	4		3	3		2	2
2118ld	18	1	Portuguese	4		3	3		2	2
1024AF	19	1	Portuguese	4		3	3		2	2
8210SC	21	1	Portuguese	5		1	3		2	2
1137	18	1	Portuguese	4		2	5	Blearning	2	2
7487ar	19	1	Portuguese	4		3	3		2	2
2124 SD	18	1	Portuguese	4		3	3		2	2
2425MH	26	2	Brazilian	5		4	1,3		2	2
1652AC	21	1	Portuguese	5		3	3		2	2
2659	18	1	Portuguese	4		3	4		2	2
8723LM	21	1	Portuguese	5		2	3		2	2
5381bm	18	1	Portuguese	4		3	3		2	2
7591MS	19	1	Portuguese	4		3	3		2	2
5284JF	21	1	Portuguese	5		3	5	Blearning	2	2
9234SR	20	1	Portuguese	4		3	3		2	2
8633DF	22	1	Portuguese	5		3	3		2	2
7486ac	21	1	Portuguese	5		3	3		2	2
6308SC	19	1	Portuguese	4		3	3		2	2
5144NP	20	2	Brazilian	4		3	3		2	2
3422FB	22	1	Portuguese	5		2	4		3	2
8048 FM	19	1	Portuguese	4		3	3		2	2
1762+RC	18	1	Portuguese	4		2	3		2	2
2007BF	20	2	Portuguese	4		3	3		2	2
8810+BJ	39	1	Portuguese	4		2	4		3	2
5903mc	18	1	Portuguese	4		3	3		2	2
1055MI	21	1	Portuguese	5		2	3		2	2
6876cd	19	1	Portuguese	4		2	3		2	2
0978NC	23	1	Portuguese	4		3	3		2	2
3017MJ	19	1	Portuguese	4		3	3		2	2
1137	18	1	Portuguese	4		2	3		2	2
9235IM	26	1	Portuguese	6		3	3		2	2
0434 SM	18	1	Portuguese	4		3	3		2	2
MC44	21	1	Portuguese	4		3	3		2	2
209PR	21	1	Portuguese	5		2	1,3		2	2
7182cg	18	1	Portuguese	4		3	3		2	2
6308SC	19	1	Portuguese	4		3	3		2	2
7182cg	18	1	Portuguese	4		3	3		2	2
8810	39	1	Portuguese	4		2	3,4		3	2

## Sheet: COVID-19 Quest. 
Code	Q1. Completely interrupted the academic or work activity due to covid-19	Q1.If yes to previous question Why.	Q1. If no	Q2- Are you or have you been infected with Covid-19	Q2- Text	Q3.Any of your family members/friends is or has been infected with Covid-19	Q3. Text	Q4.Are you undergoing prophylactic quarantine/isolation (i.e., has been staying at home and only going out for essentials	Q4. If yes. For how long (number of days)	Q4.Please estimate how many times you left home during quarantine/prophylactic isolation?	Q4.Reasons for leaving home?	Q4 - Text	Q5.What measures did you take in this period of social distancing	Q5. What measures did you take in this period of social distancing_ Text
28091998IS				3		3		1	53	7			1,2,3,4,5,6
01091993JM				3		3		2					1,3,4,5,6
13051995CB				3		3		1	55	3			1,2,3,5
05112001EP				3		3		1	48	4			1,2,3,4,5,6
01061995RR				3		3		1	52	5			1,2,3,4,5,6,7
0601pf	2		1	3		3		1	90	5	4,5		1,2,3,4,5,6,7
1076MI	2		1	3		3		1	55	7	4,5		1,2,3,5,6,7
4278RM	2		1	3		3		1	60	10	4,8	take a little walk close to home	1,2,3,5,6,7
0860	1	1		3		3		1	60	15	5,8	Walk the dog	1,2,3,4,5,6,7
8001AD	2		1	3		3		2					1,2,3,6
8232ai	1	1		3		3		1	45				1,2,3,4,5,6
1757AS	2		1	3		3		1	50				1,2,3,5,6
4744CS				3		2		1	51				1,2,3,5,6
5485mj	2		2	3		3		1	50				1,2,3,5,6
1336SF	1	3		3		3		1	63				1,2,3,5
2861AC				3		3		1	56				1,2,3,4,5,6
1876SD	2		1	3		3		1	63				1,2,3,5,6,7
9228+IS				3		3		1	53				2,3,5,6
7505DP	2		1	3		3		1	60				1,2,3,4,5,6,7
9044jr	2		1	3		3		1	53				1,3,5
3560HM	2		1	3		3		1	54				2,3,4,5
5986	2		1	3		3		2					1,2,3,5,6
7784	2		1	3		3		1	55				1,5,6,7
2550LP	2		1	3		3		1	55				1,3,4,5
9087AR	2		1	3		3		1	59				1,2,3,5,6,7
5609 M. F.				3		3		1	68				1,3,5,6
7687MM				3		3		1	50				1,2,3,4,5,6,7
7631AR	2		1	3		3		1	60				1,2,3,5
1682BP				3		3		1	50				1,2,3,4,5,6
8889BC	2		2	3		2		1	50				1,2,3,4,5,6,7
9430SP	2		2	3		3		1	56				2,3,5,6
Sc1484	2		1	1		1		1	28				1,3
1619CS	1	1		3		3		1	30				2,3,4,5,6,7
9136mc	2		1	3		1		1	38				1,2,3,5,6
0508VD	2		1	3		3		2					1,2,3,5,6
1572 + RP	2		2	3		3		2					1,2,3,4,5,6
5660 jm	1	4		3		1		2					5,6
6293bm	2		1	3		3		1	50				1,2,3,5,6
8756B	2		1	3		1		1	60				1,2,3,4,5,6
7458sf				3		2		1	55				1,2,3,4,5,6,9	More frequent washing of clothes, especially after leaving home; Keep the shoes on the way in the house (especially if they are the shoes I left the house with), always in the same place
7840JA	2		1	3		3		2					1,2,3,4,5,6
1530BS	1	1		3		3		1	During a state of emergency once a week. Now just to work.				1,2,3,4,5,6
4123				3		3		2					1,2,3,4,5,6
1687DS	2		1	3		3		1	35				2,3,5,6,7
2066 MJ	2		1	3		1		1	50				1,3,5,6,7
579	1			3		3		1	45				1,2,3,4,5,6,7
8583SE	2		1	3		3		1	50				1,3,5
	1	4		3		3		1	46				3,4,5,6
8965 CJ	1	4		3		3		1	60				1,2,3,4,5,6,7
6610EA	2		1	3		3		1	55				1,2,3,4,5
7008TF	2		1	3		3		1	50				1,2,3,5,6,7
7425DG	2		2	3		3		2					1,2,3,4
2224mj	2		2	3		1		2					1,3,4,5,6
5588cm	2		2	3		3		1	54				1,2,3,4,5,6,7
1003ns				3		1		1	65				1,2,3,4,5,6,7
7794+MF	2		1	3		3		2					1,2,3,4,5
4825 PA	2		1	3		3		1	54				1,2,3,4,5,6
5371pm	2		1	3		2		2					1,2,3,5,6
5830PS	2		1	3		3		1	45				1,2,3,5
1844PG	2		1	3		3		2					1,3,4,5,6
5118 GR				3		3		2					1,2,3,4,5,6,7
1986MR	2		1	3		3		1	48				2,3,5,6
6217LS	2		2	3		3		1	60				1,2,3,4,5,6,7
0258IA	2		1	3		3		2					1,2,3,5,6
2181cm	2		1	3		3		2					1,3,5,6
4607 TC	2		2	3		3		2					1,2,3,4,5,6
4731NR	2		1	3		3		1	60				1,2,3,5,6,7
6411CG	2		1	3		3		1	59				2,3,4,5,6,7
3416BM	2		1	3		3		1	60				1,2,3,5,6
8038AS	2		1	3		3		1	54				1,2,5,6
2559+IP	2		1	3		3		1	59				1,2,3,5,9	When I left for the pharmacy + supermarket, it was still not necessary to wear masks
29AS	2		1	3		3		1	58				1,2,3,5
AM 6752	2		1	3		3		1	58				3,5,6
AL	2		1	3		3		2					1,2,3,5,6,7
12mb	2		1	3		3		1	55				1,2,3,4,5,6,7
6635JA	2		1	3		3		1	53				1,2,3,4,5,6,7
2924MI	2		1	3		3		1	63				1,2,3,5,6
5090ET				3		3		1	72				1,2,5,6
4924	2		1	3		3		1	50				1,2,3,4,5,6,7
5670CC	2		1	4	I don't think so.	3		1	65				1,2,3,5,6,7
9390 JO	1	4		3		1		1	60				1,3,4,5,6,7
1084HM				3		3		2					1,3,5,6,7
0378+LM	1	1		3		3		1	45				1,2,3,5,6
1724MC	2		1	3		3		1	67				1,2,3,4,5,6,7
1138 MM	1	1		3		3		2					1,2,3,5,6,7
3482IC	2		1	3		3		1	55				1,2,3,4,5,6
8954fm				3		3		2					1,2,3,4,5,6
9125aa	2		2	3		3		2					1,3,5,6
7179JM	2		1	3		3		1	50				1,2,3,5,6
OA0506	2		1	3		3		1	60				1,2,3,5,6
2330GF	1	1		3		3		1	42				3,5,6
2499ms	1	3		3		3		1	50				4,6
8646 S. F.	1	1		3		3		2					2,3,5
7139RB	2		1	3		3		2					1,3,5,6
5231mf	1	3		3		3		2					1,5
8180CI	1	1		3		3		2					2,3,5,6
8876pc	1	3		3		2		1	60				6,7
0751	2		1	3		3		2					1,2,3,5,6
8260JM	2		1	3		3		1	57				1,2,3,4,5,6
1547JC	2		1	3		1		1	60				1,2,3,6
José	2		2	3		3		2					1,2,3,6,7
0168 cd	2		1	3		3		1	50				1,2,3,5,6
3557DM	1	4		3		3		1	35				1,2,3,5,6
1722SF	2		1	3		3		2					1,2,3,5,6
2516BS	2		1	3		3		1	59				3,5,6,7
5082JONU	1	4		3		3		1	50				2,3,5,6,7
8394LC	2		2	3		1		1	80				1,2,3,4,5,6
3600AS	2		1	3		3		1	48				1,2,3,4,5,6
1455MF				3		3		1	60				1,2,3,5,6
8327FAMA				3		3		1	90				1,2,3,4,5,7,9	Preference for shopping online (e.g. grocery shopping) and disinfecting all products as they arrive, in a dedicated area.
3977MA	2		1	3		3		1	60				1,2,3,4,5,6
7658CS	1	1		3		3		1	5				1,2,3,4,5,6,7
3153SI	1	1		3		1		2					1,2,3,4,5,6
5087BC	2		2	3		3		2					1,2,3,5,6
9905 FR	2		2	3		3		1	50				1,2,3,5,6
2300 S L	2		1	3		3		2					1,2,3,5,6
3385FS	2		2	3		2		2					1,3,4,6,7
1106jm	2		1	3		3		1	55				1,2,3,5,6
2755cr	2		2	3		3		2					1,2,3,5,6,7
	2		2	3		3		2					1,2,3,4,5,6,7
2977	1	1		3		1		1	65				1,2,3,4,5,6,7
				3		2		1	60				1,2,3,4,5,6
8288LM	2		1	3		3		1	60				2,3,4,5,6,7
9109				3		3		2					3,5
4594JM	2		2	4	I don't think so.	2		2					1,2,3,6
9461+ PR	1	4		3		2		1	38				1,2,3,4,5,6,7
5648jv	2			3		3		2					1,2,4
6581 SF	2		1	3		3		1	75				1,2,3,5,6
6472AL	2		2	3		3		2					1,3,5,6
5421fm	2		1	3		2		2					1,2,3,4,5,6
7771MG	2			3		3		2					1,4,5,6,7
1412EO	2		1	3		3		2					2,5,6
2567NM	2		1	3		3		1	60				1,2,3,4,5,6,7
8873				3		3		1	55				1,2,3,4,5,6
0791BR	1	4		3		3		1	65				1,2,3,5,6
6889rs				3		3		2					1,2,3,4,5,6,7
6543MS	2		1	3		2		1	60				1,3,5,6,7
9603TC	2			3		3		2					1,2,3,5,6
	2		2	3		3		2					1,2,3,4,6,7
1409ac	2		2	3		3		2					2,3,5,6,7
6872mm				3		3		2					1,2,3,4,5
3682NC	2		2	3		3		1	60				1,2,3,4,5,6,7,9	Changing clothes and shoes before entering the hous
8274hs	2		2	3		2		1	40				1,2,3,4,5,6
4623	2		2	3		3		2					1,3,6
2948jl	2		2	3		3		2					2,3,5,6
6372 Sérgio Nuno	1	1		3		3		1	30				1,2,3,4,5,6,7
9353	2		2	3		3		2					1,3,5
6493JP	2		1	3		2		1	62				1,2,3,4,5,6
6907AC	2		1	3		3		1	61				1,2,3,4,5,6
9828 m g	1	1		3		3		2					1,3,6
0566JC	2		2	3		3		2					1,2,3,5,6,7
2662CV	2		2	3		3		2					1,2,3,4,5
7394MF	1	4		3		3		1	50				1,2,3,4,5,6,7
24rs	2		1	3		3		2					2,3,4,5,6
6844MC	2		1	3		3		1	60				2,3,4,5,6
4243ar	2			3		3		1	67				1,2,3,4,5,6,9	Changing clothes and shoes before entering the hous
2754MA	2		1	3		1		2					1,2,3,5,6
8996	2		2	3		3		2					3
6309 A M	2		2	3		3		1					1,2,3,4,5,6
Af5017	2		2	3		1		2					1,2,3,4,5,6,7
4621MC	2		1	3		3		2					1,2,3,4,5,6
0052PS	2		1	3		3		2					1,2,3,5,6
4910AG	1	4		3		3		1	55				2,3,5,6,7
5057 pl	2		2	3		2		2					1,2,3,6
0817JP	2		2	3		3		1	60				2,3,5,6,7
3851JC	2		2	3		3		2					1,2,3,6
2846MP	2		2	3		3		2					1,2,3,5,6
5178aj	2		2	3		3		1	45				1,2,3,5
1919+CP	2		2	3		3		1	45				1,2,5,6
2342pf	2			3		3		1	60				1,2,3,5,6
1957JC	2		2	3		3		2					1,2,3,4,5,6
0040JA	1	2		3		3		2					3
1229GE	2		1	3		3		1	50				1,3,5
8574HF	2		2	3		3		2					1,2,3,5,6,7
1228ic	1	3		3		3		1	90				1,2,3,4,5,6,7
6766jm	2		2	3		3		2					1,2,3,5,6
4348 + JC	2			3		3		2					1,2,3,4,5,6,7
4739nr	2		2	3		3		2					1,2,3,5,6
1704sm	2		2	3		3		2					1,3,5,6
0209	2		2	3		3		2					1,2,3,4,6,7
Edna Almeida	2		1	3		3		2					1,2,3,6,7
9338RC	2		1	3		3		1	60				1,2,3,5,6
4807FA	2			3		3		2					1,2,3,4,5,6
5106				3		3		2					5
5750				3		2		2					1,2,3,4,5,6
4454fm	2		2	3		3		1	60				3,4,6
95	2		2	3		3		2					1,2,3,4,6,7
6725 JM	2		2	3		2		2					1,3,5,6,7
9961NC	2		2	3		3		2					1,2,3,5,6,7
4216jp	2		2	3		3		1	60				1,2,3,5,6
2276jc	2		2	3		4	yes in england	2					2,3
0651AI	2		2	3		3		2					1,2,3,4,5,6,7
3396sj				3		2		2					3
5182BO	2		2	3		2		2					1,2,3,4,5,6,7
8320lf	2		2	3		3		2					3,6
7273MI	2		2	3		3		2					1,2,3,4,5,6
6145BM	2		2	3		3		2					1,2,3,4,5,6
1871AF				3		3		2					1,2,5
4029 cj	2		2	3		3		2					1,3,5,6,7
8928jm	2		1	3		3		2					1,3,6
9074CI	2		2	3		3		2					5
	2		2	3		3		2					1,2,3,6
1313pj	2		2	3		3		2					1,2,3,4,6,7
3696	2		2	3		3		2					9	Nothing I haven't done before
334996	2		2	3		3		1					1,5
0512fc				3		3		2					1,2,3,4,6,7
6272pf	2		2	3		3		2					1,2,3,4,5,6,7,9	Change of clothes and shoes before entering the residence after working hours.
2058MM	2		2	3		3		2					3,5,6
9333fm	2		2	3		3		2					1,2,3,4,5,6,7
5258fa	2		2	3		3		2					1,2,3,5,6,7,9	Leave your street shoes and coats at your doorstep
0503fr	1	1		3		3		1	60				1,2,3,5,6
4016 SF	2		1	3		3		1	60				1,2,3,5,6
9496MD	2		1	3		3		1	58				1,2,3,4,5,6,7
9517TS	1			3		1		1	66				1,2,3,5
9743 MA	1			3		3		1	90				1,2,3,6
5857AC	1	4		3		3		1	64				2,3,5,6,7
4671jm	2			3		3		2					1,2,3,5,6,7
0142	2		2	3		3		2					1,2,3,4,5,6
9841CS	2		2	3		3		2					1,2,3,5,6,7
3514 + MS	2		1	3		3		1	60				1,2,3,5,6
9157AG	2		2	3		3		2					1,2,3,4,5,6,7
2130MJ	2		2	3		3		2					1,3,4,5,6
2996RS	1	1		3		3		2					1,2,3,4,5,6,7
	2		1	3		2		1	61				1,2,3,4,5,6
8210	2		1	3		2		1	60				1,2,3,5,6
1266IF	2		1	3		3		1	75				1,3,4,5,6
9082MC	2		1	3		3		1	65				2,3,5,6
6689	2		1	3		3		2					1,2,3,4,5,6
6031 DI	2		1	3		3		1	60				1,2,3,4,5,7
8909AB	1	1		3		2		1	73				1,2,3,5,6
9598JD	1	1		3		3		1					1,2,3,5,6
3267	2		1	3		3		1	79				1,4,5,6
9398AR	2		1	3		2		1	68				1,3,4,5,6,9	Take off your shoes at the door of the house
6686 MS	2		1	3		3		1	70				1,2,3,4,5,6
5710 PF	2		1	3		3		1	60				1,2,3,5,6,7
1096JP	2		2	3		3		2					1,2,3,4,5,6,7
7516AM				3		3		1	61				1,2,3,5,6
0412	2		2	3		3		2					1,2,3,6
5147DC	2		1	3		3		2					1,2,3,5,6
4372dg	2		2	3		3		1	57				1,2,3,5,6
Augusto Oliveira	2		1	3		2		2					1,3,5,6
9900 M	2		1	3		2		2					1,2,3,4,5,6
1409AC	2			3		3		2					3,5,6,7
	2		1	3		3		1	55				1,2,3,4,5
4110JD	2		1	3		3		1					2,5,6
8067MA	2		1	3		3		2					1,3,5,6
3813BT	2		1	3		3		1	75				1,3,4,5,6,7
5950AB	1	4		3		3		1	60				2,3,4,5,6,7
27LI	2		1	3		2		2					1,2,3,5,6
3716JL	2		1	3		3		1	60				1,2,3,5,6
1928LA	1	4		3		3		1	160				1,5,6
5399mm	2		1	3		3		2					1,2,3,6,7
7657GF	2		1	3		3		1	160				1,2,3,4,5,6
1269CF	2		1	3		3		1	76				2,3,5,6
9170IO	2		1	3		3		1	60				1,2,3,4,5,6
5704AF	2		1	3		3		1	80				1,3,4,5,6
3323AA	2		1	3		3		1	77				1,2,3,5
46MC	2		1	3		3		2					1,2,3,5,6
7149II	2		1	3		2		2					1,2,3,5,6,7
4358AB	2			3		3		1	60				3,4,5
3319SL	2		1	3		2		1	70				1,2,3,5,6,7
9765EL	2		1	3		3		1	3				1,2,3,4,5
9662DS	2		1	3		3		1	80				1,2,3,4,5,6
7164RA	2		1	3		3		1	80				2,3,5,6,7
7918DS	2		1	3		3		1	60				1,2,3,4,5,6
7833IS	2		1	3		3		1	70				1,2,3,5,6
8965IG	2		1	3		3		1	72				1,2,3,4,5,6
2370INPI	2		1	3		3		1	74				1,2,3,4,5,6,7
2405AF	2		1	3		3		1	60				3,5
7573FF	2		1	3		3		1	75				1,2,3,4,5,6
7655MB	2		1	3		3		1	70				1,2,3,4,5,6
6075MG	2		1	3		3		1	60				1,2,3,5,6
8181GF	2		1	3		2		1	60				1,2,3,5,6
7530	2		1	3		3		1	45				1,2,3,4,5,6
1251SG	2		1	3		3		1	100				1,2,3,6,7
9693LF	1	4		3		3		1	60				1,2,3,5,6
5917FS	2		1	3		3		2					1,2,3,5,6
1251SG	2		1	3		3		1	100				1,2,3,6,7
7922cs	1			3		3		1	90				1,2,3,4,5,6
0816LR	1	4		3		3		1	90				3,5,6
7919BM	2		1	3		3		1	60				1,2,3,5,6
9241FR	2		1	3		3		1	50				3,5,6,7
5943NR	2		1	3		3		1	75				1,2,3,4,5
5936JM	2		1	3		3		1	70				1,3,5,6
5352CT	2		1	3		3		1	70				1,2,3,5,6,7
4464LG	2		1	3		3		1	90				1,3,5,6,7
6704GR	1	4		4	I don't know if I was	3		1	69				1,2,3,4,5,6
7564BC	2		1	3		3		1	70				1,2,3,5,6
7591MS	2		1	3		3		1	73				1,2,3,5,6
7779BA	2		1	3		3		1	60				1,2,3,5,6
7558AJ	2		1	3		3		1	60				2,3,4,5,6
2896GABRIELAMATOS	2		1	3		3		2					1,2,3,4,5,6
5035+ GQ	2		1	3		3		1					2,3,5,6
8986TM	2		1	3		3		2					3,5,6,7
1010DE	2		1	3		3		1	75				3,5,6,7
7098dm	1	4		3		2		2					1,2,3,5,6
238CA	2		1	3		3		2					2,3,6
6164MA	2		1	3		3		2					1,2,3,5,6
1874JF	1	4		3		3		1	75				1,2,3,4,5,6,7
6336RA	2		1	3		3		1	70				3,5,6
1116LM	2		1	3		3		2					1,3,5,6
2609 AF	2		1	3		3		2					1,2,3,4,5,6
8644IA	2		1	3		1		2					1,2,3,6
6355IS	2		1	3		3		1	60				1,2,3,5,6
2376DM	2		1	3		3		1	70				1,2,3,5,6
32FM	2			3		3		1	60				3,5,6
3392FM	2			3		3		1	60				3,5,6
6321+JP	2		1	3		2		1	60				1,2,3,5,6
2725LC	2		1	3		3		1	75				1,2,5,6
2726AF	2		1	3		3		1	90				2,3,5
4543tm	2		1	3		3		2					1,2,3,4,5,6
0378SP	2		1	3		2		1	76				1,3,4,5,6,7
5218mr	2		1	3		2		1	60				3,4,5,6
8887AC	2		1	3		3		2					1,2,3,4,5,6
7289	1	1		3		3		2					1,2,3,4,5,6,7
4502RI	2		1	3		2		1					2,3,5,6
3033IL	1	4		3		3		1	90				1,2,3,4,5,6,9	Touching the face or surfaces less
6165mc	2		1	3		3		1	70				1,2,3,5,6
7148LR	2		1	3		3		2					1,2,3,4,6
0006ep	2			3		3		2					1,2,3,4,5,6
2643AR	2			3		3		1	76				1,2,3,4,5,6
3556SO	2		1	3		2		1	60				1,2,3,4,5,6
5684SP	2		1	3		3		1	77				1,2,3,5,6,7
9585LD	2		2	3		3		2					1,2,3,4,5,6
4798jf	2		1	3		3		2					1,2,3,5,6
92brca	2		1	3		3		1	60				1,3,4,5,6
9392SR	2		1	3		3		2					1,2,3,6
2370INPI	2		1	3		3		1	72				1,2,3,5,6,7
8670TF	2		1	3		3		1	90				1,2,3,4,5,6,7
0619BS	2		1	3		3		1	101				1,2,3,4,5,6,7
7546ps				4	I don't know if I was	2		1	60				1,2,3,4,5,6,9	Lavar roupa todas as vezes que saio
8170SM	2		1	3		3		1	75				1,2,3,4,5,6
5287RB	1			3		3		2					1,2,3,5,6
4604EM	2		2	3		2		1	62				1,2,3,4,5,6,7
2686	1	4		3		3		2					1,3,5,6
6468MA	2		2	3		3		1	90				1,2,3,4,5,6,7
2956EF	2		2	3		3		1					1,2,3,4,5,6,7
1909LS	2		1	3		3		1	90				1,2,3,5,6,7
8457JP	2		2	3		3		1	60				1,2,3,5,6
8160JF	2		1	3		3		1	65				1,2,3,4,5,6,7
9486JF	1	4		3		3		1	90				1,2,3,5,6
PM5941	2		2	3		3		1	50				1,2,3,5,6
5891EA	2		1	3		3		2					2,3,5,6
7537fn	2		2	3		2		2					1,2,3,5
4579AM	2		2	3		3		2					1,2,3,5,6
6394RJ	2		1	3		3		1	25				1,3,5,6
3118VH				3		3		1	60				1,2,3,5,6
0763FG	2		2	3		2		2					3,4,5,6,7
7065cm				3		3		2					1,3,6,7
9898hr	2		2	3		3		2					1,2,3,5,6,7
1807JS	2		2	3		3		2					1,2,3,5
8307AC	2		1	3		2		1	65				1,2,3,5,6
9659HM	2		1	3		3		2					1,2,5,6
8702MF	2		1	3		3		1	80	20	4,5,6		1,2,3,4,5,6,7
3053AC	2		1	3		2		2					1,2,3,4,5,6,7
9642MG	2		1	3		2		1	60	10	4,5,8	To walk	1,2,3,4,5,6
4448 AD	2		1	3		2		1	70	20	4,5		1,2,3,4,5,6,7
0158pm	2		1	3		3		2					1,5,6
1484	2		1	3		3		2					1,3,5,6
4920sm	2		1	3		3		1	65	10	4,5		3,5,6
6663jl	2		1	3		3		1	70	5	8	Volunteering	1,2,3,4,5,6
6967 AC	2		1	3		3		1	64	30	4,5,8	trip to the veterinarian	1,2,3,4,5,6
4296pc	1	3		3		3		2					8
	2		1	3		3		1	75	30	4,5		1,2,3,4,5,6,7
1822JF	2		1	3		2		2					1,2,3,4,5,6,7
7304 LF	2		2	3		3		2					1,3,4,5,6
9304BC	2		1	3		3		1	80	5	4		1,2,3,4,5,6,7
1483IM	2		1	3		3		1	75	5	4,5		1,2,3,4,5,6
5943NR	2		1	3		3		1	75	2	4		1,2,3,4,5
5931JM	2		1	3		2		1	75	5	4,5,8	Cut hair	1,3,4,5,6
92brca	2			3		3		1	60	10	4		1,3,4,5,6
0673pc	2		2	3		3		2					1,2,3,4,5,6,7
4765 LC	2		1	3		3		2					1,2,3,4,5,6
8191MM	2		1	3		3		1	83	30	4,5,8	Physical exercise	1,2,3,5,6
Cc6873	1	1		3		3		2					2,3,4,5,6,7
4635MI	2		2	3		3		2					3,6
2561AI	2		2	3		3		2					1,2,3,5,6
1864sm	2		2	3		3		2					3,5,6
0226ab	2		2	3		3		2					1,2,3,5,6,7,9	avoid social events
1634mm	2		1	3		3		2					1,2,3,5,6
8032am	2		1	3		3		2					1,2,3,4,5,6
TM7381				3		3		1	10	4	4		1,2,3,4,5,6
3629AC	2		2	3		3		2					1,3,5,6
7452AR	2		1	3		3		2					1,2,3,5,6
3868mm	2		1	3		3		2					1,3,5,6
6927SA	2		2	3		3		2					2,3,6
9866	2		2	3		3		2					1,3,5,6
6593JM	2		2	3		2		2					1,2,3,5,6
3586AI	2		1	1		3		1	11	0	8	Do not leave	1,2,3,4,5,6,7
7408FC	2		1	3		1		2					1,2,3,6
2574LP	2		1	3		2		2					1,2,3,6
9508rm	1	4		3		3		2					1,2,3,6
6097ma	2		2	3		1		1	3	0	8		2,3,5,6
9214JAUL	2		2	3		1		2					1,2,3,5,6
0729	2		2	3		1		2					1,2,3,5,6,7
0735	2		1	3		1		1	15	1	4		2,6
9373jm	2		1	3		1		2					1,2,3,5,6
3245AC	2		1	3		1		1	6	2	8	Moving home	1,2,3,4,6,9	Staying in specific rooms (living room and bedroom)
9010 RR				3		1		2					2,3,4,5,6
1247as	2		2	3		1		2					1,2,3,4,5,6
2332AJ	2		1	3		1		2					2,5,6
4328+So	2		1	3		3		2					1,3,5,6
0134CP	2		1	3		3		1	30	50	4,5		1,2,3,6
6916AF	2		2	3		1		2					1,2,3,4,5,6
7385fs	2		2	3		2		2					1,3,4,5,6,9	Decrease contact with others (friends, distant family)
8322	2		2	3		3		2					1,2,3,4,5,6
4505IS	2		1	3		2		2					1,2,3,4,5,6
7124 CP	1	1		3		3		2					1,2,3,6
0243IC	2			3		3		2					1,2,3,5,6
6760AP	1	5		3		1		2					1,3,5,6
2787PM	2		2	3		2		2					1,3,5,6
1314va	2		2	3		3		2					1,2,3,4,5,6
5515JV	1	5		2		3		1	16	4	4,5		2,3,5,6
0733jp	2		2	3		3		1	4	4	4,8	classes, works	1,2,3,5,6
2461ar	1	3		3		3		2					2,3,5,6
1099ms	2		2	3		2		2					1,2,3,4,5,6
1031AI	2		2	3		3		2					1,2,3,5,6,9	Frequent disinfection of surfaces at work; visor; knock
0197RH	2		2	3		3		2					1,2,3,5,6
8084AP	2		1	3		3		2					1,2,3,5,6
0893TA	1	1		3		1		2					3,6
1144MB	2		2	3		3		1	7	7	4,8	work	1,2,3,5,6
6581 + SF	1	1		3		3		2					1,3,5,6
6434AI	2		2	3		3		2					1,2,3,4,5,6
2240dl	2		2	3		1		2					1,2,3,6
0751AB	2		1	3		1		2					1,3,4,5,6
0872 MA	2		2	3		2		2					1,2,3,6
63181MP	2		1	3		3		1	69	50	4,8	medical appointment	1,2,3,4,5,6
9711RR	2		1	3		3		2					1,2,3,5,6
1065MS	2		1	3		3		1	250	50	4,5		2,3,4,5,6
1727MV	2		1	3		2		2					1,2,3,5,6
5263ad	2		2	2		3		1	20	3	4,5		1,2,3,4,5,6
1163+Mp				3		3		2					1,2,3,6
2500JM	1	5		3		3		2					1,2,3,4,5,6
Gs9838				3		3		2					1,6
5886MI	2		1	3		3		2					1,2,3,5,6
5543TA	2		1	3		2		2					1,2,3,4,5,6
3809CC	2		1	3		3		2					1,2,5,6
8444LJ	2		2	3		3		2					1,2,3,6
1196MM	2		1	3		3		2					1,3,5,6
0842SF	2		1	3		3		1	200	200	4,8	walk my dog	1,2,3,5,6
7655IS	1	5		3		2		1	202	30	4,5,6		1,2,3,5,6
0311CA	2		1	3		3		2					1,2,3,5,6
2501LS	2		1	3		2		2					1,2,3,5,6
4076gf	2		1	3		3		2					1,2,3,5,6
7442FA	2			3		3		2					1,2,3,5,6
0190EC	2		1	3		1		2					1,2,3,4,5,6,7
9508rm	2		1	3		3		2					1,3,6
4245AM	2		1	3		3		2					1,2,3,4,5,6
5637	2		1	3		3		2					1,2,3,4,5,6
3401RJ	2		1	2		2		2					1,2,3,4,5,6
5984BR	2		1	3		2		2					1,2,3,4,5,6
5441AF	2		1	3		3		2					1,2,3,4,5,6,7
9343AC	2		1	3		3		2					1,2,3,4,5,6,7,9	Individual bathroom and individual crockery
0131DT	2		1	3		3		2					1,3,4,5,6
3577MM	2		1	3		3		2					1,2,3,4,5,6
1280AF	2		1	3		2		2					1,2,3,4,5,6
3499CD	2		1	3		3		2					1,2,3,4,5,6
7868DS	2		1	3		3		2					1,2,3,4,6
0596CR	2		1	3		2		2					1,2,3,5,6
1968lh	2		1	3		3		2					1,2,3,4,5,6
5889JD	2		1	3		2		2					1,2,3,4,6
3443IB	1	1		3		2		2					1,2,3,4,5,6
4763AR	2		1	3		3		2					1,2,3,4,5,6
1266IF	2		1	3		3		2					1,2,3,5,6
0226AC	2		2	3		3		2					1,2,3,5,6
3434SR	1	5		3		3		2					1,2,3,5,6
9489CM	1	5		3		2		2					1,2,3,5,6,7
9697SC	2		1	3		2		2					1,2,3,4,6
7486LM	2		1	3		3		2					1,2,3,6
0433AI	2		1	3		3		2					1,2,3,4,5,6
9878JI	2		1	3		3		2					1,2,3,4,5,6
3849MG	2		1	3		2		2					1,2,3,5,6
2039vm	2		1	3		3		2					1,2,3,4,5,6,7
9851MS	2			3		3		2					1,2,3,4,5,6
3455EG	2		2	3		2		2					1,3,5,6
2840MF	2		1	3		2		2					1,2,3,5,6
3473MJ	2		1	3		3		2					1,2,3,4,5,6,7
2983VA	2		1	3		2		2					1,2,3,4,5,6
7530BP	2		1	3		3		2					1,2,3,4,5,6
1564MI	2		1	3		3		2					2,3,5,6
1412ic	2		1	3		3		2					2,3,5,6
3229AB	2		2	3		3		2					1,2,3,5,6
4528as	2		1	3		2		2					1,2,3,5,6
4528as	2		1	3		2		2					1,2,3,5,6
4703mv	2		2	3		3		2					1,2,3,5,6
1784AC	1	4		3		3		2					1,2,3,5,6
9420ER	2		1	3		2		2					1,2,3,5,6
3942	2		1	3		3		2					1,2,3,4,5,6
7655 CS	2		1	3		3		1		0	8		1,2,3,5,6
8208ai	2		2	4	waiting for the results	1		1	1	1	4		1,2,3,4,5,6
3046LS	2		1	3		3		2					1,2,3,6
29CA	2		2	3		3		2					1,3,6
8090	2		1	3		3		2					1,3,4,5,6
6113BE	2		1	3		2		2					1,2,3,5,6,7
1141AS	2		1	3		3		2					1,2,3,6
9440am	2		1	3		3		2					1,2,3,5,6
3181RE	2		1	3		2		2					1,2,3,6
7422MF	2		2	3		3		2					1,2,3,6
1586AM	2		1	3		2		2					1,2,3,5,6
8444LJ	2		2	3		3		2					1,2,3,5,6
6694AC	2		2	3		3		2					1,2,3,4,5,6
7962 B L	2		2	3		2		2					1,2,3,5,6
5515jo	2		2	3		3		2					1,2,3,5,6,7
4926AC	2		2	3		2		2					1,3,6
1948CB	2		1	3		3		2					1,2,3,4,5,6
1948+CB	2		1	3		3		2					1,2,3,4,5,6
6428IF	1	4		3		3		2					1,2,3,6
2099AB	2		1	3		3		2					1,3,5,6
4518MS	2		1	2		2		2					2,3,6
9897MM	1	4		3		3		2					1,2,3,6
2603dc	2		2	3		2		2					1,3,6
5768AC	2		1	3		2		2					1,3,4,5,6
9678	2		1	3		3		2					1,2,3,6
7314hm	2		2	3		3		2					1,2,3,4,5,6
7544GC	2		1	2		2		2					1,2,3,4,5,6
7421RS	2		1	3		3		2					1,3,5,6
934AL	2		1	3		2		2					1,2,3,5,6
40497FM	2		1	3		3		2					2,3,5,6
4652ZG	2		1	3		3		2					1,2,3,5,6
9158as	2		2	3		3		2					1,2,3,6
7161RR	2		1	3		2		2					1,2,3,4,5,6
0201 AF	2		1	3		3		2					1,2,3,4,6
5814AF	2		1	3		3		2					1,2,3,4,5,6
5586+DG	2		2	3		3		2					1,2,3,5,6
6413MR	1	4		3		3		2					1,2,3,6
7902DM	2		1	3		2		2					1,2,3,6
8218RC	2		2	3		3		2					1,3,6
5543TA	1	5		3		2		2					1,2,3,4,5,6,7
1409MA	1	4		3		3		2					1,2,3,5,6
9372MA	1	4		3		3		2					1,2,3,5,6
7499JF	2		1	3		3		2					1,2,3,4,5,6
0673BA	2		1	3		3		2					1,2,3,5,6
3441MD	2		1	3		3		2					1,2,3,5,6
3971JS	2		1	3		3		2					1,6
6236 NC	2		1	3		3		2					1,2,3,5,6
9338AS	2		1	3		3		2					1,2,3,4,5,6
2565ci	2		1	3		3		2					1,2,3,4,5,6
4101BD	2		1	3		3		2					1,2,3,5,6
1706cc	2		1	3		3		2					1,2,3,5,6,9	do not enter the house with shoes or coat
7906CF	2		1	3		3		2					1,2,3,5,6
1639BS	2		1	3		3		2					1,3,6
7801	2			3		3		1	3	3	4		1,2,3,4,5,6
5285ip	1	5		3		2		2					1,2,3,4,5,6
7245MD	1	5		3		3		2					1,2,3,4,6
1016MO	2		2	3		2		2					1,2,3,4,5,6
3167 EV	2		1	3		3		2					2,3,5,6
9510OP	2		1	3		3		2					1,2,3,5,6
2047CR	2			3		3		1		40	4,5,8	Go to university (with the return to in-person classes)	1,2,3,5,6
1925PD	2		2	3		3		2					2,3,6
1639bs	2		1	3		3		2					1,3,6
7340LC	2		2	3		3		2					1,2,3,6
6066AP	1	2		3		3		2					1,3,6
8790sm	2		1	3		3		2					1,2,3,6
0262hm	1	4		3		3		2					1,3,4,6
	2		2	3		3		2					1,2,3,6
8629ab	2		2	3		3		2					1,2,3,5,6
2118ld	2		2	3		3		2					1,3,6,7
1024AF	2		1	3		2		2					1,3,5,6
8210SC	2		2	3		3		2					1,2,3,6
1137	2		1	3		3		2					1,3,5,6
7487ar	2		2	3		3		2					1,2,3,5,6
2124 SD	2		2	3		3		2					1,2,3,6
2425MH	2		1	3		3		1	180	80	4,5		1,2,5,6
1652AC	2		1	3		2		1	210	35	4,6		1,2,3,5,6
2659	2		1	3		3		2					1,3,6
8723LM	2		2	3		3		2					1,2,3,5,6
5381bm	2		1	3		3		2					1,2,3,5,6
7591MS	2		1	3		2		2					1,2,3,5,6
5284JF	2		2	3		3		2					1,2,3,5,6
9234SR	2		1	3		3		2					1,2,3,5,6
8633DF	2		1	3		3		2					1,2,3,5,6
7486ac	2		1	3		1		2					1,2,3,5,6
6308SC	2		1	3		1		2					1,3,5,6
5144NP	2		2	3		2		2					1,2,3,4,5,6
3422FB	2		2	3		3		2					1,2,3,5,6
8048 FM	2		1	3		3		2					1,2,3,5,6,7
1762+RC	2		1	3		2		2					1,2,3,6
2007BF	2		1	3		3		2					1,2,3,6
8810+BJ	2		2	3		3		2					1,2,3,4,5,6
5903mc	2		2	3		3		2					1,3,6
1055MI	2			3		2		2					1,2,3,5,6
6876cd	2		2	3		1		2					1,3,6,9	Keep away from people you do not contact on a daily basis, as well as people who pass by on the street.
0978NC	2		2	3		3		2					1,2,3,4,6
3017MJ	2		2	3		2		2					1,2,3,6
1137	2		1	3		3		2					1,3,5,6
9235IM	2		2	3		3		2					1,2,3,6,9	When he went out for recreation, it's just for coffee, sunbathing, biking and walking. If socially always the same group of people (less than 5 people)
0434 SM	2		2	3		3		1	180	96	4,8	Go to university (with the return to in-person classes)	1,4,5,6
MC44	2		2	3		1		2					1,2,3,4,5,6
209PR	1	2		3		3		2					1,2,3,4,5,6
7182cg	2		1	3		3		2					1,2,3,5,6
6308SC	2		1	3		1		2					1,3,5,6
7182cg	2		1	3		2		2					1,2,3,5,6
8810	2		2	3		3		2					1,2,3,4,5,6

## Sheet: Main Task
Participant Code	Time pressure	Scenario	possibility_judgment 1	possibility_judgment 2	Prosocial behavior	Response Phase
28091998IS	0	4	1	1	2	1
01091993JM	0	1	1	1	5	1
13051995CB	1	3		1	3	1
05112001EP	0	4	1	1	2	1
01061995RR	1	1	1		2	1
0601pf	0	3	1	1	4	1
1076MI	0	2	1	1	4	1
4278RM	0	2	1	1	1	1
0860	1	3	1	1	4	1
8001AD	1	4	1	1	1	1
8232ai	1	1	1	1	5	1
1757AS	1	2	1	1	5	1
4744CS	0	1	1	1	3	1
5485mj	1	2	1	1	5	1
1336SF	0	4	1	1	5	1
2861AC	0	3	1	1	2	1
1876SD	1	4	1	1	1	1
9228+IS	1	3	1	1	2	1
7505DP	0	4	1	1	1	1
9044jr	0	1	1	1	1	1
3560HM	0	3	1	1	1	1
5986	1	2	1	1	2	1
7784	0	2	1	1	4	1
2550LP	1	1	1	1		1
9087AR	0	3	1	1	2	1
5609 M. F.	1	4	2		5	1
7687MM	1	2	1	1	3	1
7631AR	0	1	1	1	3	1
1682BP	1	1	1	1	5	1
8889BC	1	3	1	1		1
9430SP	1	2	1	1	4	1
Sc1484	0	2	1	1	4	1
1619CS	0	4	1	1	5	1
9136mc	1	2	1	1	1	1
0508VD	0	3	1	1	1	1
1572 + RP	0	4	1	1	5	1
5660 jm	0	3	1	1	7	1
6293bm	1	3	1	1		1
8756B	0	1	1	1	4	1
7458sf	1	1	1			1
7840JA	0	4	1	1	5	1
1530BS	0	3	1	1	1	1
4123	1	1	1			1
1687DS	0	1	1	1	1	1
2066 MJ	1	3	1			1
579	1	4	1	1	1	1
8583SE	1	4	1	1		1
	0	4	2	1	5	1
8965 CJ	0	2	1	1	4	1
6610EA	1	3	1	1	3	1
7008TF	0	3	1	1	5	1
7425DG	1	1	1	1	1	1
2224mj	1	4	1	1	5	1
5588cm	0	1	1	1	3	1
1003ns	1	4	1	1	2	1
7794+MF	0	4	1	1	3	1
4825 PA	0	3	1	1	2	1
5371pm	0	3	1	1	5	1
5830PS	1	1	1	1	1	1
1844PG	1	2	1	1	1	1
5118 GR	0	1	1	1	1	1
1986MR	1	4	1	1	3	1
6217LS	1	3	1	1		1
0258IA	0	4	1	1	4	1
2181cm	0	4	1	1	1	1
4607 TC	1	1	1	1		1
4731NR	0	3	1	1	2	1
6411CG	1	4	1		2	1
3416BM	0	1	1	1	2	1
8038AS	1	2	1	1	1	1
2559+IP	1	3	1	1	1	1
29AS	0	4	1	1	6	1
AM 6752	0	1	1	1	1	1
AL	1	1	1			1
12mb	0	2	1	1	1	1
6635JA	1	4	1	1		1
2924MI	0	2	1	1	5	1
5090ET	1	3	1	1		1
4924	1	4	1	1	1	1
5670CC	0	4	1	1	4	1
9390 JO	1	2	1	1	4	1
1084HM	1	3	1	1		1
0378+LM	0	1	1	1	5	1
1724MC	1	4	1	1		1
1138 MM	0	3	1	1	5	1
3482IC	1	1	1	1	2	1
8954fm	0	4	1	1	1	1
9125aa	1	4	1	1	4	1
7179JM	0	2	1	1	5	1
OA0506	1	1	1	1	1	1
2330GF	0	4	1	1	5	1
2499ms	1	3	1			1
8646 S. F.	1	4	1			1
7139RB	0	3	1	1	1	1
5231mf	1	3	2	1		1
8180CI	0	3	1	1	1	1
8876pc	0	3	1	1	3	1
0751	1	1	1	1	1	1
8260JM	1	3	1	1	3	1
1547JC	1	2	1	1	3	1
José	1	1	1	1	1	1
0168 cd	0	2	1	1	4	1
3557DM	1	4	1		2	1
1722SF	1	3	1	1	3	1
2516BS	1	3		1	4	1
5082JONU	0	1	2	1	4	1
8394LC	1	4	1	1	7	1
3600AS	0	2	1	1	2	1
1455MF	0	4	1	1	2	1
8327FAMA	1	1	1	1	1	1
3977MA	1	4	1	1	2	1
7658CS	1	3	1			1
3153SI	1	2	1	1	4	1
5087BC	0	3	1	1	6	1
9905 FR	1	4	2	1	3	1
2300 S L	1	2	1	1		1
3385FS	0	1	1	1	3	1
1106jm	0	2	1	1	2	1
2755cr	1	2	1		3	1
	0	1				1
2977	1	1	1	1	3	1
	0	2	2	2	2	1
8288LM	0	2	1	1	2	1
9109	0	4	1	1	1	1
4594JM	0	4	2	1	5	1
9461+ PR	1	4	1	1	1	1
5648jv	1	2	1	2	1	1
6581 SF	0	2	1	1	2	1
6472AL	1	4	1	1		1
5421fm	1	1	1	1	1	1
7771MG	0	1	1	2	7	1
1412EO	0	2	1	1	3	1
2567NM	1	3	1	1	3	1
8873	1	1	1	1	1	1
0791BR	0	1	1	1	3	1
6889rs	0	4	1	1	1	1
6543MS	1	1	1	1	1	1
9603TC	1	2		2	4	1
	1	3	1	1	1	1
1409ac	1	4		1		1
6872mm	0	1	1	1	1	1
3682NC	1	3				1
8274hs	1	1		2	2	1
4623	0	3	1	2	3	1
2948jl	0	4	1	1	7	1
6372 Sérgio Nuno	1	2		1		1
9353	1	1	1	1	6	1
6493JP	0	2	1	2	5	1
6907AC	1	1	1	1	2	1
9828 m g	0	3	1	1	1	1
0566JC	1	3	1	1	5	1
2662CV	1	2	1			1
7394MF	0	2	1	1	6	1
24rs	0	1	1	1	4	1
6844MC	0	4	1	1	4	1
4243ar	1	3	1	1	2	1
2754MA	1	1	1	1	3	1
8996	1	2				1
6309 A M	1	2	1		1	1
Af5017	0	3	1	2	7	1
4621MC	0	1	1	1	1	1
0052PS	1	4	1	1	1	1
4910AG	0	3	1	1	4	1
5057 pl	1	1	1	1	4	1
0817JP	1	2	1	1	1	1
3851JC	0	1	1	1	7	1
2846MP	0	3	1	1	4	1
5178aj	1	3	1	1	4	1
1919+CP	1	4	1		3	1
2342pf	0	4	1	1	2	1
1957JC	0	3	1	1	5	1
0040JA	1	1	1	1	3	1
1229GE	1	3	1		2	1
8574HF	1	2	1	1	1	1
1228ic	0	3	1	1	7	1
6766jm	0	1	1	1	1	1
4348 + JC	1	2	1	1	1	1
4739nr	0	1	1	1	1	1
1704sm	0	2	1	2	1	1
0209	1	3	1	1		1
Edna Almeida	0	4	1	1	3	1
9338RC	1	3	1	1	1	1
4807FA	0	1	1	1	5	1
5106	1	1	1	1	1	1
5750	0	3	1	1	2	1
4454fm	0	2	1	1	4	1
95	1	2	1	1	7	1
6725 JM	0	4	1	1	3	1
9961NC	1	1	1	1		1
4216jp	1	1	1		3	1
2276jc	1	2	1	1	3	1
0651AI	1	4	1	1		1
3396sj	0	1	1	1	7	1
5182BO	0	3	1	1	1	1
8320lf	1	4	1	1	4	1
7273MI	1	2	1	1	1	1
6145BM	0	1	1	2	1	1
1871AF	1	3	1			1
4029 cj	1	1	1	1	1	1
8928jm	1	3	1	1	3	1
9074CI	0	4	2	2	1	1
	1	2	1	1		1
1313pj	1	4	1	1		1
3696	0	3	1	1	3	1
334996	0	2	1	2	7	1
0512fc	0	1	1	1	6	1
6272pf	1	1	1	1		1
2058MM	0	2	1	1	5	1
9333fm	0	3	1	1	1	1
5258fa	0	4	1	1	7	1
0503fr	1	2	1	1		1
4016 SF	1	3	1	1		1
9496MD	0	1	1	1	3	1
9517TS	1	2	1	1		1
9743 MA	0	3	1	1	5	1
5857AC	1	1	1	1		1
4671jm	1	1	1	1	7	1
0142	0	1	1	1	7	1
9841CS	0	4	1	1	1	1
3514 + MS	0	1	1	1	3	1
9157AG	1	2		1		1
2130MJ	1	4		1	1	1
2996RS	0	1	1	1	1	1
	0	2	1	1	1	1
8210	0	2	1	1	2	1
1266IF	1	1	1		4	1
9082MC	1	2	1	1	2	1
6689	0	4	1	1	2	1
6031 DI	0	1	1	1	3	1
8909AB	1	4	1	1		1
9598JD	1	3	1	1		1
3267	0	1	1	1	2	1
9398AR	1	1	1		5	1
6686 MS	1	1	1	1	2	1
5710 PF	1	3	1		1	1
1096JP	0	3	1	1	4	1
7516AM	0	3	1	1	2	1
0412	1	4	1	1	7	1
5147DC	0	3	1	1	1	1
4372dg	0	4	1	1	7	1
Augusto Oliveira	1	4	1		3	1
9900 M	0	3	1	1	1	1
1409AC	0	2	1	1	1	1
	0	1	1	1	4	1
4110JD	0	2	2	2	5	1
8067MA	0	2	1	1	5	1
3813BT	1	3	1	1	3	1
5950AB	0	4	1	1	5	1
27LI	1	3	1	1	4	1
3716JL	1	4	1		5	1
1928LA	1	1	1	1	1	1
5399mm	1	2	1	1	4	1
7657GF	0	1	1	1	3	1
1269CF	1	2	1	1	3	1
9170IO	0	4	1	1	5	1
5704AF	0	3	1	1	1	1
3323AA	0	4	2	2	2	1
46MC	1	4	1	1		1
7149II	1	4	1	1		1
4358AB	0	2	1	1	2	1
3319SL	0	3	1	1	4	1
9765EL	1	1	1	1	4	1
9662DS	1	2	1	1	4	1
7164RA	0	1	1	1	5	1
7918DS	0	2	1	1	2	1
7833IS	0	3	1	1	4	1
8965IG	1	3	1	1	2	1
2370INPI	0	2	1	1	1	1
2405AF	0	1	1	1	3	1
7573FF	0	4	1	1	3	1
7655MB	1	4	1	1	1	1
6075MG	1	2	1		2	1
8181GF	1	3	1	1	3	1
7530	1	4		1		1
1251SG	0	2	1	1	4	1
9693LF	1	1	2	1	1	1
5917FS	0	4	1	1	4	1
1251SG	0	3	1	1	3	1
7922cs	1	3		1	4	1
0816LR	0	1	1	1	4	1
7919BM	1	4	1	1	3	1
9241FR	1	2	1	1		1
5943NR	0	1	1	1	4	1
5936JM	0	2	1	1	1	1
5352CT	1	3	1		3	1
4464LG	0	3	1	2	3	1
6704GR	0	4	1	1	4	1
7564BC	1	1	1	1	2	1
7591MS	1	4	1		1	1
7779BA	0	2	1	1	3	1
7558AJ	1	1	1		1	1
2896GABRIELAMATOS	0	3	1	1	1	1
5035+ GQ	1	2	1	1	6	1
8986TM	0	1	1	1	1	1
1010DE	0	4	1	1	3	1
7098dm	1	3	1	1	2	1
238CA	1	1	1	1	3	1
6164MA	1	2	1	1		1
1874JF	0	4	1	1	1	1
6336RA	1	4	2	1	4	1
1116LM	1	3	1		5	1
2609 AF	0	2	1	1	1	1
8644IA	0	3	1	1	4	1
6355IS	1	1	1		1	1
2376DM	1	2		1		1
32FM	0	4	1	1	3	1
3392FM	1	3	1	1	4	1
6321+JP	0	1	1	1	4	1
2725LC	1	4	1			1
2726AF	0	2	1	1	5	1
4543tm	0	3	1	1	1	1
0378SP	1	4	1	1		1
5218mr	1	3	1	1	5	1
8887AC	0	1	1	1	4	1
7289	0	2	1	1	1	1
4502RI	0	2	1	1	2	1
3033IL	1	1	1	2	6	1
6165mc	0	4	1	1	3	1
7148LR	1	2	1	1	3	1
0006ep	1	2	1			1
2643AR	1	3	1		2	1
3556SO	0	3	1	1	5	1
5684SP	1	1	1	1	2	1
9585LD	0	1	1	1	5	1
4798jf	1	2	1			1
92brca	0	2	1	1	2	1
9392SR	0	4	1	1	7	1
2370INPI	1	4	1		1	1
8670TF	0	1	1	1	1	1
0619BS	1	3	1	1	1	1
7546ps	0	2	1	1	1	1
8170SM	0	2	1	1	1	1
5287RB	1	2	1	1	3	1
4604EM	0	2	1	1	1	1
2686	1	4	1	1	1	1
6468MA	0	4	1	1	7	1
2956EF	0	4				1
1909LS	0	4	1	1	2	1
8457JP	1	2	1		7	1
8160JF	1	3	1		4	1
9486JF	1	1	1	1	3	1
PM5941	0	2	1	1	7	1
5891EA	1	1	1	1	1	1
7537fn	0	3	1	1	7	1
4579AM	1	4	1	1	3	1
6394RJ	0	3	1	1	1	1
3118VH	1	3	1		1	1
0763FG	0	4	1	2	1	1
7065cm	0	2	1	1	1	1
9898hr	1	1	1	1		1
1807JS	0	1	1	1	1	1
8307AC	1	4	1	1	2	1
9659HM	1	2	1	1		1
8702MF	0	4	1	1	5	1
3053AC	0	1	1	1	3	1
9642MG	0	2	1	1	4	1
4448 AD	1	4	1	1		1
0158pm	1	1	1	1	5	1
1484	0	3	2	1	5	1
4920sm	1	3	1	1	3	1
6663jl	0	2	1	1	5	1
6967 AC	1	3	1	1	1	1
4296pc	0	4	1	1	7	1
	1	2	1	1	2	1
1822JF	0	3	1	1	1	1
7304 LF	1	2	1		1	1
9304BC	0	1	1	1	5	1
1483IM	1	4	1	2	1	1
5943NR	1	1				1
5931JM	0	1	1	1	2	1
92brca	0	3	2	1	1	1
0673pc	1	3	1	1		1
4765 LC	1	1	1	1		1
8191MM	0	3	1	1	4	1
Cc6873	1	3	1	1		2
4635MI	1	1	1			2
2561AI	1	4	1	1	4	2
1864sm	0	4	1	1	5	2
0226ab	1	3	1	1	2	2
1634mm	0	2	1	1	5	2
8032am	0	1	1	1	1	2
TM7381	1	1	1	1		2
3629AC	0	2	1	1	5	2
7452AR	0	1	1	1	1	2
3868mm	0	3	1	1	3	2
6927SA	1	4	1	1		2
9866	1	4	1	1	2	2
6593JM	0	4	1	1	1	2
3586AI	1	1	1	1	1	2
7408FC	0	3	1	1	1	2
2574LP	0	2	1	1	3	2
9508rm	1	3	1	1		2
6097ma	0	4	1	1	3	2
9214JAUL	0	1	1	1	4	2
0729	1	4	1		1	2
0735	1	1	1	1	4	2
9373jm	0	3	1	1	1	2
3245AC	1	3	1	1	2	2
9010 RR	0	2	1	1	2	2
1247as	0	4	1	1	3	2
2332AJ	1	2	1			2
4328+So	1	2	1		1	2
0134CP	0	1	1	1	3	2
6916AF	0	1	1	1	6	2
7385fs	1	3	1	1		2
8322	1	1	1	1	1	2
4505IS	1	4	1	1	1	2
7124 CP	0	2	1	1	1	2
0243IC	1	2	1	1	1	2
6760AP	0	4	1	1	1	2
2787PM	1	2	1	1		2
1314va	1	3				2
5515JV	0	3	1	1	4	2
0733jp	1	2	1	1	4	2
2461ar	1	4	1		1	2
1099ms	1	4	1		1	2
1031AI	0	3	1	1	1	2
0197RH	1	1	1	1		2
8084AP	0	3	1	1	1	2
0893TA	0	4	1	1	7	2
1144MB	1	3	1	1	5	2
6581 + SF	1	1	1	1	1	2
6434AI	0	1	1	1	1	2
2240dl	1	3	1	1		2
0751AB	0	3	1	1	3	2
0872 MA	1	1	2			2
63181MP	1	2	1	1	3	2
9711RR	0	1	1	1	5	2
1065MS	1	1	1	1		2
1727MV	1	2	1	1	4	2
5263ad	1	4	1	1	4	2
1163+Mp	0	1	1	1	4	2
2500JM	1	3	1	1	4	2
Gs9838	0	2	1	1	5	2
5886MI	0	3	1	1	2	2
5543TA	0	2	1	1	1	2
3809CC	1	2	1	1	3	2
8444LJ	1	4	1	1	5	2
1196MM	1	3		1	4	2
0842SF	0	4	1	1	6	2
7655IS	1	1	1	1		2
0311CA	0	1	1	1	1	2
2501LS	1	4	1	1		2
4076gf	0	1	1	1	4	2
7442FA	1	1	1	1		2
0190EC	0	2	1	1	1	2
9508rm	1	3	1	1		2
4245AM	0	4	1	1	1	2
5637	0	3	1	1	3	2
3401RJ	1	2		1		2
5984BR	0	2	1	1	1	2
5441AF	1	1	1	1	2	2
9343AC	1	2	1	1	2	2
0131DT	0	1	1	1	5	2
3577MM	0	3	1	1	3	2
1280AF	1	3	1	1	3	2
3499CD	1	4	1	1		2
7868DS	0	4	1	1	4	2
0596CR	1	1	1	1	5	2
1968lh	0	4	1	1	5	2
5889JD	1	3	1			2
3443IB	0	2	1	1	4	2
4763AR	0	3	1	1	4	2
1266IF	1	4	1	1	3	2
0226AC	0	1	1	1	1	2
3434SR	1	2	1		3	2
9489CM	0	1	1	2	1	2
9697SC	1	2	1			2
7486LM	1	1	1	1	1	2
0433AI	0	2	1	1	2	2
9878JI	1	4	1	1	1	2
3849MG	0	3	1	1	3	2
2039vm	1	3	1	1	4	2
9851MS	0	4	1	1	4	2
3455EG	1	1	1	1		2
2840MF	0	2	1	1	4	2
3473MJ	1	2	1			2
2983VA	0	3	1	1	5	2
7530BP	0	4	1	1	1	2
1564MI	0	1	1	1	5	2
1412ic	1	4	1		1	2
3229AB	1	3	1		4	2
4528as	1	4	1	2	7	2
4528as	0	2	1	2	7	2
4703mv	0	1	1	1	6	2
1784AC	1	2	1		1	2
9420ER	0	4	1	1	1	2
3942	1	1		1		2
7655 CS	1	3	1		2	2
8208ai	0	3	1	1	4	2
3046LS	0	1	1	1	1	2
29CA	1	1		1		2
8090	0	3	1	1	2	2
6113BE	1	4	1	2	4	2
1141AS	1	2	1	1	1	2
9440am	0	4	1	1	2	2
3181RE	0	2	1	1	2	2
7422MF	1	3	1	1	3	2
1586AM	0	3	1	1	3	2
8444LJ	1	4	1	1	4	2
6694AC	1	2	1	1	1	2
7962 B L	0	4	1	1	3	2
5515jo	0	2	1	1	4	2
4926AC	1	1	1	2	4	2
1948CB	0	1	1	1	2	2
1948+CB	1	3	1	1	2	2
6428IF	0	3	1	1	4	2
2099AB	1	1	1	1	2	2
4518MS	1	2		1	2	2
9897MM	0	4	1	1	6	2
2603dc	0	1	1	1	7	2
5768AC	1	4	1			2
9678	0	2	1	1	3	2
7314hm	0	1	1	1	5	2
7544GC	1	3	1	1	1	2
7421RS	1	1	1	1	5	2
934AL	0	3	1	1	1	2
40497FM	0	2	1	1	5	2
4652ZG	1	4				2
9158as	0	4	1	1	4	2
7161RR	1	3	1	1	5	2
0201 AF	0	4	1	1	3	2
5814AF	1	2	1		6	2
5586+DG	1	2	1	1		2
6413MR	0	1	1	1	6	2
7902DM	0	2	1	1	5	2
8218RC	1	4			5	2
5543TA	1	3	1	1	1	2
1409MA	0	3	1	1	4	2
9372MA	0	2	1	1	1	2
7499JF	1	1	1			2
0673BA	0	1	1	1	3	2
3441MD	1	4	1	1	1	2
3971JS	0	4	1	2	5	2
6236 NC	1	2	1	1	1	2
9338AS	0	3	1	1	5	2
2565ci	1	1	1	1		2
4101BD	1	3	1	1	4	2
1706cc	0	4	1	2	5	2
7906CF	1	2	1	1		2
1639BS	0	3	1	1	1	2
7801	1	4	1	1		2
5285ip	0	2	1	1	5	2
7245MD	0	1	1	1	5	2
1016MO	1	3				2
3167 EV	0	4	1	1	4	2
9510OP	1	4	1		5	2
2047CR	0	2	1	1	3	2
1925PD	1	2	1	1		2
1639bs	0	1	1	1	1	2
7340LC	1	3	1	1	2	2
6066AP	0	3	1	1	4	2
8790sm	1	1	1			2
0262hm	1	1	1	1	5	2
	0	4	1	1	6	2
8629ab	1	3	1	1	4	2
2118ld	0	1	1	1	5	2
1024AF	1	2	1	1	5	2
8210SC	0	2	1	1	5	2
1137	1	4	1	1	1	2
7487ar	0	3	1	1	3	2
2124 SD	1	1	1	1	1	2
2425MH	0	3	1	1	5	2
1652AC	0	4	1	1	3	2
2659	1	3	1	1	5	2
8723LM	0	1	1	1	3	2
5381bm	1	4		1		2
7591MS	1	2	1	1	1	2
5284JF	1	1	1	1		2
9234SR	0	2	1	1	5	2
8633DF	1	1	1	1	4	2
7486ac	0	1	1	1	4	2
6308SC	1	2	1		4	2
5144NP	0	4	1	1	3	2
3422FB	0	3	1	1	4	2
8048 FM	1	3	1	1	1	2
1762+RC	1	4	1	1	3	2
2007BF	0	3	1	1	4	2
8810+BJ	0	1	1	1	4	2
5903mc	1	4		1		2
1055MI	1	3	1	1	2	2
6876cd	0	2	1	1	5	2
0978NC	0	4	1	1	7	2
3017MJ	1	1	1	1	5	2
1137	0	2	1	1	4	2
9235IM	0	4	1	1	6	2
0434 SM	1	2	1	1		2
MC44	0	2	1	1	1	2
209PR	1	2	1			2
7182cg	1	4	1		1	2
6308SC	0	1	1	1	3	2
7182cg	0	3	1	1	1	2
8810	1	3	1		4	2

## Sheet: IRI Task
Participant Code	Q1	Q2	Q3	Q4	Q5	Q6	Q7	Q8	Q9	Q10	Q11	Q12	Q13	Q14	Q15	Q16	Q17	Q18	Q19	Q20	Q21	Q22	Q23	Q24	Perspective Taking[PT]	Empathic Concern[EC]	Personal Discomfort[PD]	Fantasy[F]
28091998IS	3	4	4	4	3	5	5	5	5	5	3	2	5	4	1	4	5	2	5	1	2	5	2	4	25	20	14	29
01091993JM	3	3	4	3	5	2	2	4	2	3	3	3	3	3	3	3	3	4	3	3	3	3	3	3	16	21	20	17
13051995CB	5	5	3	5	1	5	5	4	5	5	2	1	3	3	2	5	5	5	5	2	5	4	1	5	30	23	11	27
05112001EP	4	4	5	5	3	4	4	4	5	5	3	3	4	4	3	1	5	1	3	2	4	5	3	3	25	18	18	26
01061995RR	2	4	3	3	1	4	4	4	3	4	3	2	3	1	3	2	4	1	4	2	2	4	2	2	19	14	12	22
0601pf	5	3	4	2	2	2	5	5	5	3	1	1	4	3	1	5	5	5	4	1	5	5	1	5	28	25	9	20
1076MI	4	4	4	1	3	4	4	4	4	4	3	1	2	2	3	4	4	4	2	3	4	2	3	4	24	21	17	15
4278RM	3	5	5	2	2	4	3	4	4	3	3	1	2	3	3	3	4	4	2	2	3	2	2	4	23	20	15	15
0860	4	4	2	5	5	4	4	4	4	4	3	2	3	5	4	3	5	3	4	2	4	5	3	4	25	18	22	25
8001AD	3	4	3	4	4	5	3	2	4	5	3	3	4	1	3	4	4	2	4	1	1	5	2	5	21	17	14	27
8232ai	5	4	4	5	4	1	4	4	4	5	2	2	4	4	2	4	4	4	4	1	4	5	1	4	24	23	14	24
1757AS	4	5	4	4	4	4	4	5	4	5	4	2	4	3	2	4	4	5	4	3	4	5	4	4	25	24	20	26
4744CS	4	3	3	4	3	4	5	5	4	5	2	3	4	4	2	4	5	3	3	2	5	4	3	3	25	22	16	24
5485mj	5	4	4	5	3	4	4	5	5	5	2	2	5	5	2	5	5	5	5	1	3	5	2	4	25	26	15	29
1336SF	4	4	5	1	2	3	3	4	4	5	3	1	2	3	3	3	3	2	2	1	3	3	2	3	20	19	14	16
2861AC	3	5	5	5	5	4	4	4	5	4	3	2	3	5	4	4	5	4	4	3	4	5	3	5	28	22	23	25
1876SD	5	5	5	3	2	4	5	5	5	4	2	1	1	2	2	4	5	5	5	1	4	2	1	5	29	25	10	19
9228+IS	4	5	4	3	5	3	5	5	5	5	2	2	3	4	2	3	5	4	5	1	4	4	4	5	29	22	18	23
7505DP	5	3	5	4	4	3	4	5	5	3	3	1	3	4	4	4	4	3	3	2	3	4	3	4	23	23	20	20
9044jr	5	2	4	1	2	4	3	4	4	5	2	1	2	2	2	4	4	4	4	2	3	5	2	3	19	22	12	21
3560HM	5	4	4	2	3	2	4	4	4	5	2	2	2	3	2	3	2	2	4	2	3	3	2	4	21	20	14	18
5986	5	4	4	5	5	1	5	5	5	4	1	1	2	4	2	4	5	4	5	2	5	4	2	5	29	23	16	21
7784	3	5	5	2	5	2	5	5	5	3	4	1	1	5	3	3	5	3	4	4	4	5	4	3	27	20	25	17
2550LP	4	4	5	4	3	5	5	4	5	5	3	1	4	3	3	4	4	3	4	2	3	4	1	3	24	21	15	26
9087AR	4	4	5	5	3	5	4	5	5	5	4	1	4	4	3	4	5	4	5	2	4	5	1	5	27	23	17	29
5609 M. F.	4	3	5	5	4	4	2	5	3	5	5	1	5	4	3	4	4	5	4	5	2	5	4	3	17	24	25	28
7687MM	5	4	5	3	3	3	5	4	5	3	3	2	3	3	3	4	5	4	3	3	3	3	3	4	26	24	18	18
7631AR	4	5	5	3	2	4	4	4	4	4	4	1	2	2	4	3	4	4	3	1	3	3	1	3	23	21	14	19
1682BP	5	4	5	5	4	5	4	5	5	4	3	1	3	4	2	4	5	4	4	2	4	4	2	5	27	24	17	25
8889BC	5	4	5	4	2	4	4	5	4	2	1	1	1	4	2	5	4	5	1	1	4	2	1	4	24	26	11	14
9430SP	4	5	4	2	3	3	5	4	5	3	2	2	3	4	3	3	5	3	4	2	5	4	2	4	29	20	16	19
Sc1484	5	3	5	3	3	2	5	5	4	2	1	1	3	3	2	3	5	3	3	1	3	4	1	5	25	22	11	17
1619CS	4	4	5	5	4	5	4	4	5	5	3	1	4	5	3	5	4	5	4	4	4	5	3	4	25	24	22	28
9136mc	5	3	4	4	5	5	4	4	3	5	1	2	3	2	1	2	3	2	3	1	3	3	1	3	19	19	11	23
0508VD	5	4	5	2	3	4	5	5	4	4	1	1	4	3	2	4	5	5	5	2	4	4	2	5	27	25	13	23
1572 + RP	3	5	4	4	1	4	5	4	4	5	2	2	2	3	2	4	5	4	3	2	4	4	2	4	27	21	12	22
5660 jm	3	4	4	3	2	3	4	4	4	3	2	2	1	3	4	4	4	3	2	3	4	4	3	3	23	20	17	16
6293bm	5	4	1	5	4	2	5	5	4	3	2	3	2	1	3	4	3	5	3	2	3	2	4	2	21	23	16	17
8756B	4	5	5	5	4	2	4	4	4	4	2	2	4	4	3	4	4	5	4	3	3	3	3	3	23	24	19	22
7458sf	3	4	4	3	3	3	4	4	3	4	4	3	3	3	3	3	4	2	3	2	3	3	2	4	22	19	17	19
7840JA	3	4	3	2	2	1	4	3	3	4	2	4	2	2	3	3	4	2	3	2	3	2	2	3	21	18	13	14
1530BS	5	3	5	2	3	3	5	4	5	3	3	1	3	5	3	4	3	5	3	3	3	3	2	5	24	24	19	17
4123	5	2	1	3	5	2	5	5	4	2	3	4	3	4	3	4	4	4	3	4	3	3	3	4	22	23	22	16
1687DS	5	3	4	4	4	3	4	4	4	5	3	1	3	3	3	4	4	5	3	2	3	4	3	5	23	23	18	22
2066 MJ	4	1	5	4	5	2	4	5	5	3	2	1	3	4	2	5	5	5	5	4	5	5	4	5	25	25	21	22
579	4	5	5	3	5	5	4	4	5	4	3	4	4	5	3	3	5	5	5	1	5	5	1	5	29	25	18	26
8583SE	4	2	1	4	2	1	3	3	4	4	1	4	2	4	1	2	3	3	2	1	3	1	1	3	18	17	10	14
	1	4	5	3	4	2	4	5	4	2	3	4	1	3	1	2	4	1	2	1	2	5	2	1	19	18	14	15
8965 CJ	5	4	5	5	1	1	5	5	5	5	1	1	5	1	1	5	5	5	5	1	5	5	2	5	29	26	7	26
6610EA	4	3	4	4	5	2	4	5	3	4	2	3	2	4	2	5	4	4	3	3	3	4	1	3	20	25	17	19
7008TF	4	3	4	1	5	2	5	4	4	4	5	2	1	3	3	3	5	3	1	3	4	1	2	5	26	20	21	10
7425DG	4	3	5	5	3	5	5	5	4	5	3	1	4	3	2	5	4	3	4	2	2	4	2	2	20	23	15	27
2224mj	5	4	5	5	2	4	3	5	5	4	1	2	2	3	1	5	4	5	4	1	3	3	2	4	23	27	10	22
5588cm	5	2	3	4	4	4	3	5	5	4	4	2	3	3	3	5	4	5	4	2	3	3	2	3	20	25	18	22
1003ns	5	4	5	5	3	4	3	3	3	5	1	1	3	3	1	5	4	4	5	2	2	4	1	4	20	23	11	26
7794+MF	5	5	5	5	5	5	4	5	5	5	5	1	4	4	5	4	5	4	4	5	4	4	5	3	26	24	29	27
4825 PA	3	4	5	2	3	3	4	4	4	4	5	2	2	3	3	3	4	4	2	2	2	2	2	3	21	21	18	15
5371pm	4	4	3	4	3	4	4	4	4	4	3	2	3	2	2	4	4	4	3	2	3	3	2	3	22	21	14	21
5830PS	2	3	4	4	4	2	5	3	4	3	2	3	1	3	3	2	5	1	2	2	2	3	2	2	21	15	16	15
1844PG	3	3	3	3	4	3	4	4	4	3	4	2	2	4	3	4	4	4	2	2	2	3	2	3	20	20	19	16
5118 GR	4	1	5	4	2	3	3	5	4	5	3	1	1	3	2	4	4	4	3	2	2	4	1	3	17	23	13	20
1986MR	4	4	4	4	4	4	4	4	4	4	3	1	3	3	3	3	5	4	4	3	3	3	2	4	24	20	18	22
6217LS	5	4	5	3	5	5	5	5	5	4	3	1	3	4	3	4	5	5	5	3	4	3	2	4	27	25	20	23
0258IA	4	4	5	5	4	5	4	4	4	5	3	3	2	4	3	5	4	5	5	3	3	5	3	2	21	26	20	27
2181cm	5	1	1	5	5	2	5	5	5	4	3	5	4	5	2	5	5	4	4	4	4	5	1	4	24	25	20	24
4607 TC	5	4	5	1	4	3	5	5	5	5	3	1	3	2	2	5	5	2	4	1	5	3	2	5	29	23	14	19
4731NR	3	3	4	1	3	3	3	4	4	4	3	2	3	3	3	3	3	3	3	2	3	3	1	4	20	19	15	17
6411CG	4	3	5	4	5	3	4	5	4	4	3	2	2	5	3	4	4	4	3	2	3	5	3	3	21	24	21	21
3416BM	4	5	5	5	3	5	5	5	5	5	5	1	4	4	2	4	5	5	5	2	4	5	2	5	29	24	18	29
8038AS	4	5	4	5	2	5	4	4	5	5	2	1	4	3	3	4	5	5	5	2	3	5	2	4	26	22	14	29
2559+IP	4	4	4	5	3	5	4	5	4	5	3	2	4	4	3	5	4	4	4	2	3	3	2	3	22	24	17	26
29AS	4	3	5	4	3	4	4	5	4	5	2	1	2	5	3	4	5	5	4	3	4	2	3	4	24	24	19	21
AM 6752	5	5	5	2	4	3	4	4	5	4	4	1	3	4	4	5	4	4	3	3	4	3	2	4	26	24	21	18
AL	3	3	4	4	3	4	4	4	3	4	3	2	3	2	3	3	4	3	3	2	3	2	2	4	21	19	15	20
12mb	5	4	5	3	3	2	5	5	5	5	2	1	3	4	2	4	5	5	4	1	3	4	1	2	24	25	13	21
6635JA	4	4	5	3	3	2	4	4	4	3	2	1	3	2	3	3	4	4	4	2	4	2	2	4	24	21	14	17
2924MI	4	5	4	1	2	2	4	5	5	2	2	1	1	2	1	3	5	3	2	1	4	3	1	5	28	20	9	11
5090ET	2	4	4	3	2	4	4	3	4	4	4	2	1	2	4	2	4	3	2	2	2	2	2	3	21	16	16	16
4924	4	4	1	4	3	3	4	4	4	2	1	3	1	4	2	4	5	4	4	3	4	3	2	4	25	20	15	17
5670CC	5	2	5	2	5	3	3	5	5	4	2	1	3	5	2	5	3	4	3	4	3	4	2	2	18	25	20	19
9390 JO	4	2	2	5	3	2	3	5	4	2	3	4	5	3	3	4	5	5	3	3	4	3	4	4	22	24	19	20
1084HM	4	4	5	2	3	5	4	2	3	5	5	1	1	1	4	4	2	2	1	1	1	1	1	2	16	18	15	15
0378+LM	5	5	5	3	5	3	5	5	5	2	1	1	3	3	2	5	5	5	3	5	5	4	3	4	29	26	19	18
1724MC	2	4	4	1	4	5	4	5	4	5	3	2	4	3	3	5	4	4	4	3	3	4	2	3	22	22	18	23
1138 MM	5	3	4	3	3	2	4	5	4	3	2	5	4	4	2	5	5	4	3	3	3	3	3	4	23	28	17	18
3482IC	5	3	2	3	4	3	4	5	4	3	2	2	3	4	2	4	4	4	3	2	3	4	2	4	22	22	16	19
8954fm	2	1	5	5	5	1	5	5	5	4	1	1	5	5	3	5	5	5	5	5	5	5	5	5	26	23	24	25
9125aa	5	3	2	4	4	3	4	5	5	2	2	3	2	4	2	5	4	4	3	3	3	4	2	4	23	24	17	18
7179JM	5	2	5	5	5	4	5	5	4	5	5	1	3	5	4	5	5	5	5	4	5	5	4	5	26	26	27	27
OA0506	5	1	2	4	4	2	4	4	4	3	2	1	2	3	2	4	4	4	3	4	4	2	3	4	21	20	18	16
2330GF	3	4	5	3	3	3	4	4	4	3	2	2	2	2	2	4	4	4	3	2	4	3	2	4	24	22	13	17
2499ms	5	4	5	2	4	3	4	5	4	3	1	1	2	3	2	5	5	4	2	2	4	4	3	5	26	25	15	16
8646 S. F.	3	3	4	5	3	3	5	4	4	3	3	1	1	3	4	4	4	2	2	2	4	4	2	4	24	18	17	18
7139RB	4	4	5	4	2	5	4	4	4	5	3	1	4	3	3	3	4	3	4	2	3	3	2	3	22	20	15	25
5231mf	5	2	4	5	3	3	3	3	5	2	1	2	2	2	3	3	4	3	3	2	3	3	2	3	20	20	13	18
8180CI	4	2	2	4	4	2	4	4	4	5	5	1	4	4	5	4	4	5	4	1	1	4	4	4	19	20	23	23
8876pc	4	4	5	4	4	5	3	4	5	4	3	1	4	5	3	5	5	5	3	3	4	4	3	5	26	24	21	24
0751	5	2	1	4	4	2	4	4	4	3	2	5	4	4	2	4	4	4	4	3	4	4	3	4	22	23	18	21
8260JM
1547JC	5	3	5		4		4	4	4	5	2	2	4	4	4	5	4	5	5	1	2	5	4	2	19	26	19	19
José	3	3	3		3		3	3	3	3	3	4	3	3	2	4	3	3	4	4	4	4	3	4	20	20	18	14
0168 cd	4	5	4		1		1	5	5	3	1	2	1	1	1	1	5	2	2	1	5	2	1	5	26	18	6	8
3557DM	4	3	5		2		5	4	4	4	4	2	3	4	4	2	5	3	4	2	3	2	4	4	24	20	20	13
1722SF	5	5	5		5		5	5	5	4	3	1	5	3	3	5	5	4	5	2	5	5	1	5	30	25	17	19
2516BS	5	4	5		3		4	5	4	4	3	1	3	2	3	5	4	5	4	2	2	5	2	3	21	26	15	16
5082JONU	4	4	4		2		3	3	4	3	3	2	2	3	3	2	4	3	3	2	3	3	3	3	21	18	16	11
8394LC
3600AS	4	3	3		5		5	5	5	5	3	1	4	5	2	5	4	5	4	3	4	5	2	4	25	23	20	18
1455MF	2	4	4		4		5	4	5	5	4	2	1	5	2	2	5	2	1	1	4	5	3	4	27	16	19	12
8327FAMA	4	4	5		3		4	4	4	5	4	1	3	2	1	4	5	4	3	1	4	4	1	4	25	22	12	15
3977MA	4	5	4		5		5	5	5	5	3	2	4	4	2	3	4	3	5	2	4	5	2	5	28	21	18	19
7658CS	4	5	4		5		5	1	3	4	5	1	3	1	3	3	4	3	4	1	2	4	3	1	20	16	18	15
3153SI	3	2	5		4		4	3	3	4	3	2	2	4	3	4	3	3	2	2	3	2	2	4	19	20	18	10
5087BC	5	2	5		5		4	5	4	5	2	1	5	5	3	5	5	5	5	4	4	5	3	4	23	26	22	20
9905 FR
2300 S L	5	5	5		4		5	5	5	4	3	1	1	3	3	5	5	4	1	3	5	3	2	3	28	25	18	9
3385FS	4	3	5		4		4	4	5	3	2	1	1	2	3	3	4	4	2	3	4	2	3	4	24	21	17	8
1106jm	5	5	4		2		4	5	5	4	2	1	4	3	2	5	5	4	4	2	4	4	3	4	27	24	14	16
2755cr
	5	3	5		4		5	5	4	5	2	1	3	4	3	4	4	5	3	4	5	4	4	3	24	25	21	15
2977	4	3	2	4	4	4	3	4	4	4	3	1	4	4	3	4	5	5	4	2	3	4	2	4	22	20	18	24
	5	2	1	5	5	4	5	5	5	4	3	5	5	5	2	5	5	5	5	3	4	5	3	5	26	26	21	28
8288LM	5	5	5	4	4	3	5	5	5	5	4	2	2	3	3	4	5	5	3	1	3	4	3	3	26	26	18	21
9109	5	5	5	1	5	1	5	5	5	4	1	1	5	5	1	3	5	3	3	2	3	5	4	5	28	22	18	19
4594JM	4	4	2	4	3	4	4	5	4	4	3	2	4	3	2	3	5	4	4	2	4	4	2	4	25	20	15	24
9461+ PR	5	2	5	4	3	5	4	5	5	5	3	1	4	5	2	4	4	5	3	3	3	4	2	4	22	25	18	25
5648jv	4	2	2	3	4	2	4	4	4	2	2	4	4	4	2	4	3	3	3	5	4	4	4	4	21	21	21	18
6581 SF	4	4	5	3	4	4	5	5	5	4	3	2	1	3	2	5	5	3	2	3	4	5	3	4	27	24	18	19
6472AL	4	4	4	3	3	3	4	5	5	3	2	2	1	3	3	4	4	4	4	2	4	2	2	4	25	23	15	16
5421fm	4	3	4	1	3	2	3	3	3	3	3	1	4	4	1	4	3	4	3	1	3	1	3	4	19	20	15	14
7771MG	4	2	4	2	3	1	5	4	4	4	3	2	1	3	2	3	4	4	2	2	3	3	4	4	22	21	17	13
1412EO	5	2	5	3	4	3	4	4	4	3	1	5	3	4	3	4	4	4	4	3	3	3	3	4	21	27	18	19
2567NM	5	4	4	3	3	2	3	5	4	3	1	3	3	3	1	3	3	2	3	1	3	3	1	3	20	22	10	17
8873	5	5	5	4	2	4	4	5	4	4	2	1	4	3	2	4	4	4	4	2	3	4	2	4	24	24	13	24
0791BR	2	5	5	2	4	5	4	4	4	5	3	1	4	2	3	3	5	4	4	1	4	4	1	4	26	19	14	24
6889rs	3	5	2	5	4	4	3	5	4	5	3	2	3	3	2	4	4	5	5	2	3	4	2	4	23	21	16	26
6543MS	3	4	3	2	3	3	2	4	3	4	3	1	1	2	4	4	3	3	1	2	2	3	1	3	17	18	15	14
9603TC	3	4	5	3	3	4	4	4	4	3	3	1	1	2	3	4	4	3	2	2	3	2	4	2	21	20	17	15
	5	3	3	1	3	1	3	2	3	3	1	3	1	5	3	4	4	3	2	4	3	3	3	1	17	20	19	11
1409ac	2	4	2	4	3	3	5	5	5	3	1	5	5	4	3	4	3	4	4	4	4	3	3	5	26	22	18	22
6872mm	3	3	1	3	4	3	3	3	4	2	3	5	4	4	2	4	4	3	3	4	3	3	3	3	20	19	20	18
3682NC	4	5	5	4	2	5	4	4	4	5	3	1	3	2	2	3	3	4	3	1	3	2	1	4	23	21	11	22
8274hs	5	5	5	1	1	3	5	5	4	5	1	3	1	1	1	3	5	4	1	1	3	1	1	4	26	25	6	12
4623	5	4	5	1	3	4	4	4	4	4	1	2	1	2	2	4	4	5	1	1	3	1	1	3	22	25	10	12
2948jl	3	4	4	2	3	3	4	4	4	3	2	2	3	3	2	2	4	4	3	3	3	3	3	3	22	19	16	17
6372 Sérgio Nuno	4	5	1	4	5	2	5	5	5	5	1	3	3	4	2	4	5	3	1	1	3	1	2	3	26	20	15	16
9353	5	2	4	3	1	4	2	4	3	4	1	3	2	2	2	2	5	2	1	1	3	2	1	4	19	20	8	16
6493JP	5	5	5	2	3	3	5	5	5	4	3	1	4	3	2	3	5	5	3	1	2	2	3	3	25	24	15	18
6907AC	3	5	3	4	2	4	3	3	3	5	2	2	2	3	2	2	4	2	2	1	3	4	1	3	21	15	11	21
9828 m g	1	3	3	1	3	3	1	3	3	5	3	5	1	3	5	3	2	5	1	3	1	3	5	1	11	20	22	14
0566JC	5	4	5	4	5	4	4	5	4	4	3	2	5	5	5	4	4	3	4	4	4	5	4	5	25	24	26	26
2662CV	5	3	4	3	1	4	5	5	4	4	2	1	2	3	1	5	5	4	4	1	4	3	1	4	25	24	9	20
7394MF
24rs	4		4		4		3	3	4	3	1	4	2	3	2	2	3	3	3	1	2	3	1	2	14	20	12	11
6844MC	5		4		5		5	5	5	5	3	2	5	5	5	5	5	5	5	4	5	3	4	5	25	26	26	18
4243ar	4		4		3		4	5	5	4	3	3	4	5	3	3	5	1	4	3	4	3	2	5	23	20	19	15
2754MA	2	3	3		3		3	4	3	5	2	3	4	3	5	3	3	3	4	3	2	3	3	4	18	18	19	16
8996	4	3	4		2		4	4	4	3	3	4	1	1	1	3	5	3	4	1	4	2	1	5	25	22	9	10
6309 A M	5	2	4		4		3	5	4	4	2	5	3	4	2	4	4	3	3	4	4	2	3	4	21	26	19	12
Af5017	5	5	5		3		3	5	5	5	3	1	5	5	1	5	5	5	5	2	5	5	1	5	28	26	15	20
4621MC	5	2	2		2		4	5	4	4	2	3	2	3	2	4	3	4	3	2	3	4	2	3	19	23	13	13
0052PS	5	2	5		5		4	4	4	5	3	1	5	3	3	4	5	5	5	3	5	5	1	5	25	24	18	20
4910AG	5	4	4		2		5	4	5	5	2	2	5	2	2	5	5	2	5	1	4	5	1	5	28	22	10	20
5057 pl	4	4	4		4		4	4	3	4	3	1	3	4	3	4	5	4	4	2	4	4	3	3	23	21	19	15
0817JP	4	4	4		4		4	4	4	4	3	2	4	4	2	4	4	5	4	3	4	4	2	4	24	23	18	16
3851JC	5	2	4		5		5	5	5	5	2	1	4	4	3	2	5	5	5	2	4	4	2	5	26	22	18	18
2846MP	3	3	2		2		4	5	3	4	2	3	1	2	3	1	4	1	1	3	2	1	1	4	20	15	13	7
5178aj	4	5	5		1		5	5	5	4	1	3	1	1	3	2	5	1	1	1	3	2	1	5	28	20	8	8
1919+CP	3	3	2		5		4	4	4	2	3	4	3	4	2	2	5	5	3	4	4	3	3	4	24	20	21	11
2342pf	4	3	1		1		4	5	5	4	3	4	1	2	4	2	4	3	2	2	2	2	1	2	20	19	13	9
1957JC	3	4	4		1		5	5	5	4	2	3	1	2	2	2	3	2	1	1	2	1	1	4	23	19	9	7
0040JA	4	4	3		3		4	5	4	2	2	2	4	4	3	3	4	4	3	4	4	4	2	4	24	21	18	13
1229GE	5	1	2		2		5	3	5	3	2	2	3	2	2	3	5	4	3	2	5	3	2	5	26	19	12	12
8574HF	3	3	4		3		4	5	5	2	1	4	4	1	5	1	2	3	5	1	2	5	1	2	18	20	12	16
1228ic	1	3	1	3	5	3	2	1	1	4	5	4	5	3	3	1	1	1	3	5	3	2	5	1	11	9	26	20
6766jm	4	3	4	4	2	2	4	4	3	3	2	2	1	3	2	3	3	3	2	1	3	2	1	3	19	20	11	14
4348 + JC	4	5	5	4	1	2	5	5	5	3	1	4	3	1	1	3	5	4	4	1	4	3	1	4	28	25	6	19
4739nr	5	5	5	3	4	1	3	4	4	2	2	4	2	1	2	2	3	2	2	1	4	1	1	4	23	22	11	11
1704sm	4	5	3	2	2	3	3	3	3	3	3	3	3	3	3	3	3	4	2	4	4	2	4	2	20	20	19	15
0209	4	2	4	4	2	3	5	5	3	4	2	3	2	2	2	4	5	4	2	2	3	3	2	3	21	24	12	18
Edna Almeida	5	5	5	5	5	2	5	5	5	3	1	1	1	4	1	5	5	3	5	1	4	5	2	5	29	24	14	21
9338RC	5	3	5	3	4	3	3	4	4	4	4	1	1	3	3	4	3	2	2	3	2	2	2	3	18	21	19	15
4807FA	2	3	4	2	2	4	4	5	4	4	1	3	1	1	2	3	5	2	3	2	4	3	1	4	24	19	9	17
5106	4	4	1	1	4	3	5	5	4	3	1	3	3	5	2	4	5	2	2	5	3	2	2	3	24	19	19	14
5750	3	5	3	3	1	5	5	4	5	5	2	1	3	1	2	2	5	5	3	1	4	4	1	5	29	18	8	23
4454fm	5	3	2	2	1	1	4	5	4	2	2	3	3	2	2	3	4	2	3	2	3	2	2	4	22	20	11	13
95	5	5	5	4	3	4	5	5	4	4	3	1	4	4	2	4	5	4	4	1	4	5	2	5	28	24	15	25
6725 JM	5	5	5	2	5	5	5	5	5	4	1	1	2	2	4	5	5	5	2	4	5	2	2	5	30	26	18	17
9961NC	5	4	5	2	3	4	4	5	5	4	3	1	1	3	4	2	4	5	4	2	5	1	2	4	26	23	17	16
4216jp	4	4	4	5	3	4	4	5	4	4	3	3	5	3	2	4	5	4	5	3	4	5	3	4	25	24	17	28
2276jc	5	2	5	4	2	1	4	5	5	2	2	3	5	2	1	2	5	4	1	1	4	1	1	5	25	24	9	14
0651AI	4	2	2	5	4	2	4	4	4	2	2	4	2	2	4	4	4	4	4	5	4	5	2	4	22	22	19	20
3396sj	5	2	4	5	4	2	5	5	4	5	3	1	4	5	2	5	5	4	5	3	2	5	1	4	22	24	18	26
5182BO	5	5	5	3	1	4	5	5	5	3	1	1	3	1	1	2	5	1	4	1	5	3	1	5	30	19	6	20
8320lf	4	3	4	2	1	3	4	5	2	3	2	2	1	2	1	2	4	3	5	1	4	1	1	4	21	20	8	15
7273MI	4	5	5	4	3	2	4	4	4	4	2	2	3	4	2	4	5	2	4	2	4	2	2	4	26	21	15	19
6145BM	5	3	2	4	1	3	5	5	5	2	1	4	3	1	1	4	4	5	3	1	2	3	1	3	22	25	6	18
1871AF	4	4	5	3	3	3	4	5	4	3	2	1	2	3	2	3	4	4	2	1	2	2	1	2	20	22	12	15
4029 cj	5	2	5	2	4	3	3	3	4	3	1	2	2	3	3	2	3	3	3	2	3	4	2	3	18	20	15	17
8928jm	4	3	5	3	4	3	5	4	4	2	2	1	3	4	3	4	4	4	4	3	4	3	3	4	24	22	19	18
9074CI	5	1	3	2	1	3	5	5	5	4	2	3	2	2	1	3	4	2	2	2	4	3	1	2	21	21	9	16
	5	5	5	1	1	3	5	5	2	3	1	3	1	2	1	2	4	2	2	2	2	1	1	4	22	22	8	11
1313pj	3	4	3	2	3	4	3	3	3	4	3	3	2	3	3	3	3	3	2	2	3	2	2	3	19	18	16	16
3696	1	5	4	1	1	5	5	4	3	3	2	3	1	2	4	2	4	3	2	2	3	1	2	2	22	17	13	13
334996	4	4	4	1	2	3	4	4	4	3	2	2	1	3	2	2	4	2	3	2	3	2	2	4	23	18	13	13
0512fc	4	4	3	2	2	2	5	4	5	3	2	3	2	2	2	2	5	3	3	3	4	3	1	5	28	19	12	15
6272pf	3	3	3	1	1	1	3	5	3	4	1	5	1	1	1	1	3	1	1	1	3	1	1	3	18	18	6	9
2058MM	5	1	1	1	1	1	5	5	1	4	1	5	1	1	1	1	5	1	1	1	1	1	1	5	18	18	6	9
9333fm	4	4	4	2	3	2	4	5	4	2	1	2	2	2	2	2	4	3	2	1	4	2	1	4	24	20	10	12
5258fa	5	3	4	2	3	4	2	4	4	5	1	3	4	4	1	3	5	4	4	2	4	5	2	5	23	23	13	24
0503fr
4016 SF	5		5		4		5	4	5	4	2	1	3	4	3	3	4	4	5	2	4	5	3	5	23	22	18	17
9496MD	5		5		3		4	5	4	3	3	2	5	3	3	3	4	5	5	3	4	4	2	3	19	25	17	17
9517TS	3		5		2		4	4	4	3	2	3	1	2	2	2	4	1	3	2	2	1	1	2	16	18	11	8
9743 MA
5857AC	4		5		3		4	4	5	2	2	2	3	4	3	2	4	5	4	2	3	4	1	5	21	22	15	13
4671jm	4		2		4		4	4	4	2	2	3	4	4	1	4	4	4	5	5	5	5	5	2	19	21	21	16
0142	5		5		2		5	5	5	5	1	1	5	3	2	5	5	5	5	1	3	4	1	3	21	26	10	19
9841CS	4	5	4		1		4	5	5	5	1	4	1	1	2	1	4	2	2	1	4	2	1	4	26	20	7	10
3514 + MS	5	4	5		1		5	4	5	5	1	1	3	4	1	3	5	4	5	5	4	5	1	5	28	22	13	18
9157AG	3	5	5		1		5	5	3	2	1	4	1	1	3	3	4	3	3	1	1	5	1	5	23	23	8	11
2130MJ	4	2	3		4		3	5	4	3	3	2	2	4	3	5	4	5	3	3	3	5	3	4	20	24	20	13
2996RS
	3		4		4		4	4	3	2	3	2	2	3	4	2	4	2	2	3	2	2	3	3	16	17	20	8
8210	5		5		4		5	5	5	5	5	1	5	4	3	4	5	4	5	3	5	5	4	5	25	24	23	20
1266IF	5		5		4		3	5	4	4	4	2	5	2	2	5	4	5	5	2	3	5	2	2	16	27	16	19
9082MC	4	5	5		3		4	5	5	2	2	2	1	2	2	3	4	2	3	1	4	4	1	4	26	21	11	10
6689	4	3	5		4		3	5	4	4	3	2	3	3	2	4	4	5	4	2	1	4	2	4	19	25	16	15
6031 DI	4	3	4		3		4	3	3	3	3	3	2	2	3	4	5	4	3	2	2	4	3	3	20	22	16	12
8909AB	2	3	4		3		5	4	4	3	2	3	2	2	3	2	4	1	3	2	4	3	2	3	23	16	14	11
9598JD	3	4	5		3		5	5	4	4	3	1	1	2	3	3	4	3	2	1	4	3	2	4	25	20	14	10
3267	5	4	3		2		3	4	4	4	2	4	2	3	1	4	4	3	2	1	5	3	2	3	23	23	11	11
9398AR	4	4	5	5	3	5	3	5	4	5	4	2	4	5	2	5	4	3	5	3	2	5	2	4	21	24	19	29
6686 MS	5	2	4	5	5	5	4	5	5	5	1	1	3	4	2	5	5	5	4	2	5	5	3	4	25	25	17	27
5710 PF
1096JP	1		1		1		5	5	5	5	1	5	3	1	1	5	5	1	1	1	5	1	1	5	25	18	6	10
7516AM	2		1		4		2	1	2	2	5	4	5	2	5	4	1	2	5	5	2	4	2	1	8	14	23	16
0412
5147DC	4	5	4		4		5	4	5	5	3	3	2	3	3	5	5	3	4	2	4	4	2	5	29	23	17	15
4372dg	3	3	5		1		3	5	5	3	4	1	3	1	4	2	3	4	4	1	3	1	1	4	21	20	12	11
Augusto Oliveira	2	3	4		4		5	5	5	4	1	5	4	4	2	4	4	4	4	4	3	3	4	5	25	24	19	15
9900 M
1409AC	4	2	1		4		5	5	5	3	2	2	4	5	3	5	4	5	4	5	4	3	4	5	25	22	23	14
	4	5	4		3		4	4	4	5	2	4	1	4	2	4	4	3	1	1	2	1	2	3	22	23	14	8
4110JD	4	2	1		4		5	5	3	2	2	2	2	4	2	4	3	3	3	3	3	3	3	2	18	19	18	10
8067MA	5	3	2		2		4	5	5	4	3	4	2	4	4	4	3	3	3	3	2	2	2	1	18	23	18	11
3813BT	4	5	5		3		4	5	5	5	1	1	4	2	2	4	4	4	5	1	3	5	1	4	25	23	10	19
5950AB	3	4	2		4		4	5	5	2	2	1	4	4	3	4	4	4	4	4	4	4	3	4	25	19	20	14
27LI	5	5	3		5		5	5	5	5	5	1	3	2	5	1	4	4	3	4	4	4	2	3	26	19	23	15
3716JL	3	4	4		3		4	4	3	3	3	3	3	3	3	3	3	3	3	3	3	3	3	3	20	20	18	12
1928LA	5	2	5		2		4	5	4	5	1	3	4	4	2	4	4	2	3	1	2	5	1	4	20	24	11	17
5399mm	4	2	2		4		4	4	4	3	2	4	4	2	2	1	2	4	4	3	4	3	1	3	19	19	14	14
7657GF	2	5	5		1		5	4	5	4	5	1	5	3	2	5	5	5	5	2	5	5	2	4	29	22	15	19
1269CF	3	3	5		3		3	4	4	5	3	2	3	3	4	4	3	4	3	3	2	3	3	4	19	22	19	14
9170IO	5	4	5		4		4	4	4	4	4	1	2	4	5	3	4	2	2	5	2	4	3	4	22	20	25	12
5704AF	3	3	5		2		4	4	4	2	1	3	2	1	3	1	4	2	2	2	2	2	2	4	21	18	11	8
3323AA	4	5	5	5	2	3	4	4	4	5	2	2	5	2	3	3	4	4	5	1	4	5	1	5	26	22	11	28
46MC	5	2	1	4	4	3	3	4	3	4	2	2	3	4	2	3	4	3	4	2	2	4	2	2	16	18	16	22
7149II	5	3	1	4	4	4	5	5	5	4	2	1	3	4	3	3	4	2	3	3	2	4	2	5	24	17	18	22
4358AB	5	4	4	2	2	3	2	5	5	3	1	1	1	5	4	5	5	3	2	3	2	2	3	2	20	23	18	13
3319SL	4	4	5	4	5	4	2	5	3	5	4	1	3	4	4	3	2	5	4	4	2	4	4	3	16	23	25	24
9765EL	3	3	4	2	2	1	4	2	2	3	2	2	2	2	5	2	4	3	2	1	2	3	5	3	18	16	17	13
9662DS	3	3	3	3	3	3	3	3	3	3	3	4	3	3	3	3	3	3	2	4	3	3	2	2	17	19	18	17
7164RA	3	2	2	2	4	3	3	4	5	2	4	2	1	4	2	3	4	5	3	2	1	2	3	2	17	19	19	13
7918DS	4	3	5	4	5	3	4	5	4	3	4	1	3	4	3	3	4	4	2	3	3	3	2	4	22	22	21	18
7833IS	4	3	4	3	2	2	4	5	5	2	3	2	3	3	2	3	4	2	3	2	3	4	3	3	22	20	15	17
8965IG	3	3	5	3	2	3	4	4	5	3	2	2	3	4	2	3	5	5	3	1	5	3	1	5	27	22	12	18
2370INPI	5	3	5	5	5	5	1	5	3	5	5	1	5	5	5	5	2	5	5	4	2	5	5	4	15	26	29	30
2405AF	3	2	3	3	3	3	3	4	4	4	2	2	3	5	4	4	3	3	4	4	2	5	5	2	16	19	23	22
7573FF	3	4	5	4	5	4	3	4	4	3	4	1	2	4	5	3	4	3	3	4	2	2	4	3	20	19	26	18
7655MB	5	4	5	4	3	5	5	5	5	5	3	2	1	3	2	3	5	3	4	2	5	4	2	4	28	23	15	23
6075MG	5	3	4	4	3	4	3	4	3	4	4	2	3	4	4	4	3	5	4	3	3	4	3	3	18	24	21	23
8181GF	5	2	5	4	5	3	4	5	4	5	5	1	1	4	4	5	3	4	3	1	1	2	2	5	19	25	21	18
7530	4	4	2	3	4	3	4	4	4	4	4	3	3	4	3	3	4	3	3	3	3	2	2	4	23	19	20	18
1251SG	5	5	5	3	2	4	4	5	5	5	1	3	5	3	1	5	5	4	5	1	3	5	2	4	26	27	10	27
9693LF	4	4	5	4	4	4	4	4	4	5	4	3	3	2	5	2	4	4	4	1	2	4	3	4	22	22	19	24
5917FS	4	4	4	3	3	4	4	4	4	4	3	2	2	3	2	4	4	3	3	2	3	4	1	2	21	21	14	20
1251SG	4	5	5	4	2	5	5	5	5	5	4	2	4	2	1	5	5	3	5	1	3	5	1	4	27	24	11	28
7922cs	5	4	4	5	5	5	3	5	5	5	4	2	3	5	5	4	5	5	5	5	1	3	2	2	20	25	26	26
0816LR	5	5	5	1	2	5	4	5	5	4	4	3	1	1	5	1	5	3	4	1	4	1	4	4	27	22	17	16
7919BM	3	2	4	4	3	2	4	3	3	3	2	2	3	4	3	3	3	4	3	3	2	3	3	4	18	19	18	18
9241FR	3	3	5	3	2	3	3	4	3	4	3	1	3	3	4	3	3	4	4	2	3	4	2	3	18	20	16	21
5943NR	5	4	3	4	4	5	5	4	4	4	3	2	4	4	3	4	4	4	4	3	4	4	3	4	25	22	20	25
5936JM	5	4	5	5	3	5	4	3	5	5	4	1	2	3	4	5	5	5	5	3	5	5	2	5	28	24	19	27
5352CT	4	5	5	4	3	4	4	4	4	4	5	1	3	2	3	4	4	4	4	2	4	4	3	3	24	22	18	23
4464LG	2	4	3	2	3	5	3	3	4	5	3	4	1	5	3	2	4	3	2	2	1	2	2	3	19	17	18	17
6704GR	4	4	4	3	3	4	5	4	5	3	3	2	3	3	3	3	4	3	4	2	2	4	2	5	25	20	16	21
7564BC	5	5	5	4	5	5	5	5	5	5	3	1	4	5	2	5	4	4	3	2	2	5	1	4	25	25	18	26
7591MS	5	2	2	4	5	3	3	5	5	3	3	3	3	5	3	3	3	3	3	4	3	3	3	3	19	21	23	19
7779BA	4	4	4	1	2	3	3	4	4	2	3	2	2	4	3	4	5	1	2	2	4	2	2	5	25	19	16	12
7558AJ	5	5	5	2	3	4	4	5	5	4	4	1	1	3	3	2	5	3	2	2	3	2	2	5	27	21	17	15
2896GABRIELAMATOS	5	5	5	5	4	5	5	5	5	5	5	1	5	1	4	5	5	5	5	3	3	5	3	5	28	26	20	30
5035+ GQ	5	5	3	5	5	2	5	5	5	3	2	5	1	5	2	5	5	5	3	4	4	5	4	5	29	28	22	19
8986TM	5	4	5	4	4	3	2	5	4	5	5	1	3	5	3	5	3	4	3	2	3	3	3	3	19	25	22	21
1010DE	3	3	4	2	2	4	3	2	3	4	3	2	3	2	3	2	5	3	2	2	2	2	2	1	17	16	14	17
7098dm	4	4	4	2	3	4	5	4	4	3	3	4	3	3	3	4	5	3	3	3	4	4	3	4	26	23	18	19
238CA	4	5	5	4	2	4	5	5	5	5	4	2	3	2	1	4	5	5	4	1	4	5	1	5	29	25	11	25
6164MA	4	2	5	3	3	4	5	5	5	4	2	1	3	2	3	2	3	2	2	2	3	3	3	4	22	19	15	19
1874JF	5	5	5	5	5	4	4	4	5	5	5	1	5	5	5	5	5	5	5	4	5	5	3	4	28	25	27	29
6336RA	5	5	5	2	2	5	4	5	4	5	5	1	2	3	5	4	5	4	2	1	2	4	3	4	24	24	19	20
1116LM	3	5	4	4	1	4	3	4	2	4	3	1	2	5	5	3	2	2	1	3	1	1	3	2	15	17	20	16
2609 AF	4	2	4	5	4	4	3	3	3	5	4	2	4	4	3	4	3	4	5	4	3	5	4	4	18	21	23	28
8644IA	5	5	5	3	4	3	4	4	4	5	3	2	4	4	3	4	5	4	4	2	4	4	2	5	27	24	18	23
6355IS	4	3	5	2	2	5	4	4	3	5	4	1	1	2	4	4	4	5	2	1	3	2	1	3	20	23	14	17
2376DM	5	4	5	5	3	5	3	4	3	5	4	1	2	4	3	5	3	4	4	2	2	4	4	2	17	24	20	25
32FM	4	3	4	4	2	4	4	4	4	2	2	2	4	3	3	2	3	3	4	2	4	4	2	4	22	19	14	22
3392FM	4	2	3	3	4	3	3	4	4	3	2	3	4	4	2	3	3	4	3	4	4	3	4	4	20	21	20	19
6321+JP	4	3	5	3	2	4	3	5	4	3	3	1	2	2	3	2	4	4	3	2	3	2	2	4	21	21	14	17
2725LC	3	4	3	1	2	3	3	4	3	3	3	2	1	2	3	2	2	1	1	1	2	1	1	3	17	15	12	10
2726AF	1	4	3	1	1	3	4	3	3	2	2	4	1	2	2	2	3	2	1	1	3	1	1	2	19	15	9	9
4543tm	5	3	5	4	3	4	5	5	4	4	3	1	3	5	3	4	5	3	3	3	3	4	2	5	25	23	19	22
0378SP	4	5	5	5	3	5	5	5	5	5	2	1	3	3	1	5	5	5	4	1	3	5	1	5	28	25	11	27
5218mr	4	4	5	2	2	4	5	4	4	3	2	2	1	4	2	2	4	2	3	1	3	2	2	3	23	19	13	15
8887AC	5	4	5	4	2	5	4	5	5	5	2	1	4	3	1	5	4	4	4	1	4	5	1	5	26	25	10	27
7289	4	3	3	3	4	4	4	4	3	3	2	2	3	3	4	4	4	4	3	3	3	3	2	3	20	21	18	19
4502RI	5	4	1	5	3	5	3	5	5	5	4	1	5	4	4	5	3	5	5	3	2	4	2	3	20	22	20	29
3033IL	4	3	3	4	4	4	5	5	5	2	2	2	4	4	1	4	5	4	4	1	4	4	2	4	26	22	14	22
6165mc	5	4	5	4	5	3	5	5	5	3	2	1	2	5	3	5	5	5	4	4	3	5	4	4	26	26	23	21
7148LR	4	3	5	4	3	4	3	5	4	5	3	1	4	2	3	4	3	4	4	3	3	5	2	3	19	23	16	26
0006ep	5	3	3	4	5	3	3	5	4	4	3	2	2	3	3	4	3	4	4	3	3	4	2	4	20	23	19	21
2643AR	4	5	5	5	2	4	5	5	5	5	4	1	4	3	2	5	5	5	4	2	4	5	1	4	28	25	14	27
3556SO	4	3	5	3	2	3	5	3	5	4	2	1	3	3	4	4	4	3	3	2	2	3	1	4	23	20	14	19
5684SP	3	4	5	5	3	4	3	4	3	4	3	2	4	4	4	4	3	4	4	2	3	4	2	3	19	22	18	25
9585LD	4	4	3	2	3	3	4	5	5	5	3	3	1	2	3	2	5	3	4	2	4	4	2	4	26	20	15	19
4798jf	4	4	5	4	5	4	4	5	4	4	3	1	3	5	4	4	5	5	4	3	4	4	3	4	25	24	23	23
92brca	3	2	3	3	4	4	4	4	3	2	4	3	3	5	4	3	3	2	4	4	3	4	4	3	18	18	25	20
9392SR	4	5	3	1	3	4	4	4	4	4	2	3	2	2	3	1	4	3	3	2	4	2	2	4	25	18	14	16
2370INPI	4	3	5	5	5	5	2	5	2	5	5	5	5	5	5	5	4	5	5	5	2	5	5	3	16	29	30	30
8670TF	5	1	5	3	3	4	3	5	4	2	2	2	2	3	2	4	3	5	2	1	3	2	2	4	18	26	13	15
0619BS	5	2	5	3	3	4	4	4	4	5	2	2	2	5	2	4	4	5	2	2	3	2	1	4	21	25	15	18
7546ps
8170SM	3	5	4		2		5	4	5	4	2	3	2	1	1	5	5	5	3	1	5	4	1	5	30	24	8	13
5287RB	4	4	1		3		3	4	5	2	5	1	3	4	3	5	5	5	3	2	4	3	4	4	25	20	21	11
4604EM
2686	4	2	4		3		2	4	4	4	2	3	2	3	2	2	4	3	2	2	3	2	2	4	19	20	14	10
6468MA
2956EF	5	3	5		4		4	5	5	4	1	4	3	5	1	3	5	1	3	1	4	5	1	4	25	23	13	15
1909LS	2	2	4		5		4	3	4	5	2	3	5	5	4	4	5	3	4	3	4	5	2	5	24	19	21	19
8457JP
8160JF	4	3	4		4		5	5	4	3	4	1	2	3	2	4	3	5	4	2	2	2	2	2	19	23	17	11
9486JF	3	3	3		3		4	4	4	4	1	1	3	3	2	4	5	3	4	2	4	5	2	4	24	18	13	16
PM5941	5	2	3		1		5	5	4	3	1	2	1	1	2	4	5	2	2	1	3	3	1	4	23	21	7	9
5891EA	3	3	1		3		5	4	4	3	1	3	3	3	2	2	3	4	3	1	3	3	4	3	21	17	14	12
7537fn	4	4	5		3		5	4	4	2	1	3	2	1	1	1	4	2	2	1	3	2	1	4	24	19	8	8
4579AM	4	5	5		3		3	5	3	2	4	1	4	3	3	4	4	4	5	1	3	3	1	4	22	23	15	14
6394RJ	4	2	5		4		3	4	4	4	2	1	3	3	3	3	4	4	3	3	3	3	3	3	19	21	18	13
3118VH	3	3	4		3		3	3	3	3	3	3	3	3	3	3	3	3	3	3	3	3	3	3	18	19	18	12
0763FG	3	1	2		1		4	4	5	2	1	2	2	1	1	4	4	3	2	1	3	3	1	3	20	18	6	9
7065cm	3	4	3		4		5	5	5	5	2	3	1	3	3	3	3	4	1	1	3	2	1	3	23	21	14	9
9898hr	3	4	4		2		4	5	5	5	4	2	3	2	2	4	4	3	2	2	4	4	2	4	25	21	14	14
1807JS	5	5	5		1		4	5	4	5	2	1	3	2	2	4	4	4	5	2	2	4	2	4	23	24	11	17
8307AC	4	2	4		4		4	5	4	4	4	2	4	4	4	4	3	3	3	3	3	5	2	4	20	22	21	16
9659HM	3	5	4	3	2	3	5	3	4	3	1	1	1	1	4	2	4	3	2	1	4	3	1	4	26	16	10	15
8702MF	5	3	5	3	4	3	3	4	4	3	3	1	3	3	4	2	3	2	3	3	2	3	2	3	18	19	19	18
3053AC	5	3	5	5	4	5	3	5	4	5	3	1	5	5	3	5	4	5	5	3	2	5	2	4	20	26	20	30
9642MG	4	5	5	1	5	2	4	4	4	4	5	1	3	4	5	3	4	5	4	4	4	3	4	4	25	22	27	17
4448 AD	4	3	5	3	4	3	4	4	4	3	4	2	1	5	3	4	5	2	4	4	4	3	5	4	24	21	25	17
0158pm	2	2	2	2	2	3	4	4	4	4	2	4	2	3	3	2	4	3	3	2	3	2	2	3	20	17	14	16
1484	2	2	4	3	5	2	3	5	2	3	5	1	1	4	3	4	4	4	2	1	3	1	1	3	17	20	19	12
4920sm	4	2	1	4	5	3	4	5	4	3	3	1	1	5	1	4	5	5	1	1	5	3	1	5	25	20	16	15
6663jl	2	3	3	5	3	4	3	3	4	5	2	3	3	4	3	4	4	3	3	3	3	5	3	4	21	18	18	25
6967 AC	4	5	5	4	3	3	3	5	4	3	2	1	1	3	3	1	4	4	3	1	2	3	1	4	22	20	13	17
4296pc	5	3	5	2	4	3	5	5	5	4	2	1	1	3	2	4	5	5	2	2	4	2	1	4	26	25	14	14
	5	3	5	2	4	3	5	5	5	2	4	1	3	5	4	4	5	1	3	4	3	2	3	4	25	21	24	15
1822JF
7304 LF	5	4	4		2		5	5	5	4	2	2	2	2	1	2	4	4	2	2	4	4	2	4	26	22	11	12
9304BC	3	5	3		2		5	5	5	5	1	2	3	1	1	2	4	4	3	1	4	5	1	4	27	19	7	16
1483IM	4	4	4		4		4	4	4	5	2	1	4	4	3	3	4	4	4	2	3	5	2	4	23	20	17	18
5943NR
5931JM
92brca	4	2	4		5		3	4	4	2	4	5	4	4	5	1	3	2	3	3	3	3	3	4	19	20	24	12
0673pc	5	3	5		4		5	5	5	5	3	1	3	3	1	5	5	5	5	1	5	5	1	5	28	26	13	18
4765 LC	4	3	4		4		4	4	4	5	2	1	4	4	2	4	4	5	4	3	3	4	1	4	22	22	16	17
8191MM	4	2	4		4		4	5	4	4	4	1	1	5	4	2	4	3	3	3	3	4	3	5	22	19	23	12
Cc6873	5	5	5		3		4	5	5	5	2	1	4	3	2	4	5	3	4	2	5	5	2	5	29	23	14	18
4635MI	5	4	4		4		4	5	4	4	2	2	5	3	2	5	4	4	3	2	5	4	2	4	25	25	15	16
2561AI	5	4	5		2		4	5	4	4	2	2	2	2	2	2	4	4	2	2	4	2	2	4	24	23	12	10
1864sm	4	2	2		4		3	3	3	2	3	4	3	3	3	3	3	3	3	3	3	3	3	3	17	19	19	11
0226ab	4	4	4		3		4	5	5	3	3	2	1	5	1	4	4	4	3	1	3	4	2	3	23	23	15	11
1634mm	5	5	1		4		4	4	5	3	2	1	3	3	4	3	5	5	5	3	3	3	3	5	27	19	19	14
8032am	5	2	5		5		5	4	5	4	3	1	2	5	3	5	4	5	4	3	4	3	3	4	24	25	22	13
TM7381	4	4	5		4		4	5	4	3	3	3	2	4	3	4	4	4	4	3	4	4	3	4	24	25	20	13
3629AC	5	5	5		4		4	5	5	5	3	1	3	4	3	4	5	4	4	2	4	3	1	5	28	24	17	15
7452AR	3	3	3		3		4	4	4	5	3	3	2	1	3	2	3	3	2	2	2	2	2	2	18	18	14	11
3868mm	4	4	2		4		5	4	4	4	3	2	3	4	3	4	4	3	3	2	4	4	2	4	25	19	18	14
6927SA	5	5	5		1		5	4	4	3	1	4	4	4	1	5	4	4	5	1	4	3	4	5	27	27	12	15
9866	4	3	4	3	3	3	3	4	3	3	2	2	5	4	2	2	3	4	4	2	2	4	2	3	17	20	15	22
6593JM	5	4	5	4	5	5	2	5	5	5	5	1	4	5	5	5	3	5	4	5	4	5	3	5	23	26	28	27
3586AI	5	2	2	4	4	3	4	5	5	4	2	4	5	5	2	3	4	4	5	4	4	5	4	4	23	23	21	26
7408FC	2	4	3	4	3	4	5	4	4	4	2	3	2	4	3	4	4	3	2	2	4	4	2	4	25	19	16	20
2574LP	4	4	4	3	2	4	4	4	4	3	2	2	2	3	3	3	4	4	2	3	4	2	3	4	24	21	16	16
9508rm	4	4	4	5	3	4	4	4	5	4	2	1	3	2	2	4	5	5	4	1	4	4	1	4	26	22	11	24
6097ma	3	4	3	2	3	2	4	3	5	4	2	3	2	2	3	3	5	2	2	2	4	3	2	5	27	17	14	15
9214JAUL	4	4	2	2	5	2	4	5	5	2	2	2	2	5	2	4	5	3	2	2	2	2	2	4	24	20	18	12
0729	5	5	5	4	2	1	5	5	5	4	3	1	4	5	2	5	5	5	5	1	5	5	4	5	30	26	17	23
0735	4	5	5	3	2	3	4	4	4	5	2	2	4	2	2	3	4	3	4	2	4	3	4	4	25	21	14	22
9373jm	4	2	4	5	3	4	4	5	4	4	4	2	3	3	3	4	4	4	3	2	4	4	2	4	22	23	17	23
3245AC	4	1	4	4	1	4	5	4	4	4	1	3	1	5	2	4	4	1	4	1	4	2	1	3	21	20	11	19
9010 RR	4	3	3	3	3	3	4	3	4	4	2	3	3	4	3	4	4	4	4	3	4	4	3	4	23	21	18	21
1247as	5	5	5	3	3	3	5	5	5	3	1	1	3	1	1	5	5	5	5	1	5	3	1	5	30	26	8	20
2332AJ	2	4	4	1	4	4	4	4	4	4	4	3	2	2	4	2	4	2	2	3	2	2	2	4	22	17	19	15
4328+So	4	4	4	4	3	5	4	4	5	4	2	2	4	2	2	4	4	4	4	1	4	4	2	4	25	22	12	25
0134CP	5	5	5	4	3	4	5	4	5	5	1	1	4	3	1	5	5	5	5	2	5	5	2	5	30	25	12	27
6916AF	5	5	5	5	4	5	4	4	5	5	3	1	4	3	4	4	4	4	4	3	5	4	2	4	27	23	19	27
7385fs	4	4	5	4	2	5	3	5	4	5	4	1	4	2	3	3	3	4	5	2	3	4	2	3	20	22	15	27
8322	5	3	5	3	1	4	5	5	4	5	1	1	4	3	2	2	5	4	4	2	3	4	2	5	25	22	11	24
4505IS	5	5	5	3	2	3	5	5	5	4	2	2	4	3	1	3	5	3	3	1	4	3	2	4	28	23	11	20
7124 CP	5	1	5	4	5	4	5	5	4	1	1	1	1	4	2	5	5	5	3	1	2	3	1	2	19	26	14	16
0243IC	3	2	3	2	3	2	4	4	4	2	1	4	3	3	4	2	5	2	4	3	3	5	4	4	22	18	18	18
6760AP	5	2	5	5	3	4	5	5	4	5	3	2	5	4	2	4	3	5	5	3	3	5	3	3	20	26	18	29
2787PM	1	3	1	1	2	2	4	1	2	4	3	5	3	5	1	1	3	2	1	3	3	1	3	3	18	11	17	12
1314va	5	5	5	5	1	5	5	5	4	5	1	1	4	5	2	4	4	5	5	1	3	5	1	4	25	25	11	29
5515JV	5	5	5	5	2	5	4	5	5	5	2	1	5	1	2	5	5	5	5	1	5	5	1	4	28	26	9	30
0733jp	4	4	4	4	3	4	5	4	5	4	4	2	3	5	3	4	5	4	4	3	5	4	3	5	29	22	21	23
2461ar	4	2	1	1	2	4	4	5	3	4	3	1	1	3	3	4	4	4	1	2	4	3	2	3	20	19	15	14
1099ms	4	5	2	3	2	2	4	4	4	4	2	1	4	2	3	4	5	4	4	1	3	3	2	2	23	19	12	20
1031AI	5	4	5	5	5	5	3	5	4	5	5	1	4	5	4	4	4	5	5	2	2	1	2	4	21	25	23	25
0197RH
8084AP	5	5	5		4		5	5	5	5	1	1	2	5	3	5	5	5	3	2	5	5	1	5	30	26	16	15
0893TA	4	4	4		3		4	3	4	4	4	3	2	3	2	3	4	2	2	2	3	3	2	4	23	19	16	11
1144MB	5	2	5		3		4	5	4	4	3	1	3	5	3	4	4	5	5	3	4	3	2	4	22	25	19	15
6581 + SF	5	3	5		4		5	5	5	2	2	1	2	4	2	5	5	3	3	3	4	5	3	4	26	24	18	12
6434AI
2240dl
0751AB	4	4	5		2		3	5	5	5	2	1	4	1	2	4	4	3	4	1	4	5	1	3	23	22	9	18
0872 MA	1	2	4		4		4	4	4	4	3	2	3	3	3	4	4	4	3	3	4	4	3	4	22	19	19	14
63181MP	4	5	5		5		4	5	5	5	5	1	2	4	4	3	4	4	4	1	2	5	4	2	22	22	23	16
9711RR	5	5	4		4		5	4	4	5	4	2	3	4	3	5	5	5	5	3	2	5	3	4	25	25	21	18
1065MS	5	5	4		2		5	5	4	5	2	2	5	4	3	4	5	4	4	2	5	5	4	4	28	24	17	19
1727MV	3	4	4		4		4	3	4	4	3	2	3	3	2	4	4	3	2	3	4	3	3	4	24	19	18	12
5263ad	3	3	3		3		3	3	3	3	3	3	3	3	3	3	3	3	3	3	3	3	3	3	18	18	18	12
1163+Mp	5	5	4		3		5	4	4	2	3	2	3	5	1	4	5	3	3	2	4	1	2	4	27	22	16	9
2500JM	4	4	2		4		3	4	3	5	3	1	4	3	4	4	4	4	4	3	4	4	3	3	21	19	20	17
Gs9838	4	5	4		3		5	5	5	4	2	1	1	5	2	4	5	3	3	2	5	1	1	5	30	21	15	9
5886MI	4	3	5		3		4	3	4	4	3	2	2	2	3	3	4	2	4	1	2	2	2	4	21	19	14	12
5543TA	4	5	5		2		3	4	5	3	2	1	1	2	2	3	4	3	2	1	4	2	1	4	25	20	10	8
3809CC	4	4	5		5		3	5	3	5	2	1	5	4	5	4	4	4	3	2	2	5	3	3	19	23	21	18
8444LJ	5	5	5		3		5	5	5	2	2	1	3	3	2	5	5	4	4	2	4	4	2	5	29	25	14	13
1196MM	4	4	5		4		4	3	4	5	3	1	5	4	4	4	5	4	4	3	4	4	3	4	25	21	21	18
0842SF	5	5	5	4	3	4	5	4	5	5	2	2	4	4	3	4	5	4	4	3	4	4	2	4	28	24	17	25
7655IS	5	5	5	5	5	4	2	5	5	5	3	1	5	5	4	5	4	5	5	3	3	5	2	5	24	26	22	29
0311CA	4	4	4	5	1	5	5	5	5	5	2	2	3	1	1	4	5	4	5	1	5	5	1	4	28	23	7	28
2501LS	2	3	3	4	1	4	4	5	4	5	1	2	3	4	1	3	3	3	3	1	2	4	1	2	18	18	9	23
4076gf	2	4	5	4	1	5	3	4	3	5	1	1	2	3	3	4	4	3	3	2	2	3	2	3	19	19	12	22
7442FA	4	5	4	1	4	3	4	5	3	3	2	1	2	3	3	1	5	1	2	1	3	1	1	4	24	16	14	12
0190EC	3	4	2	3	4	3	3	3	4	3	3	2	2	3	4	4	4	4	3	3	3	3	2	4	22	18	19	17
9508rm	4	3	5	4	4	5	4	4	3	5	3	1	4	2	2	4	4	5	4	1	3	4	1	3	20	23	13	26
4245AM	5	4	5	4	3	5	3	5	5	5	1	1	4	4	1	5	4	5	4	1	4	4	2	4	24	26	12	26
5637	4	4	4	3	4	4	2	3	4	5	3	2	5	5	3	3	4	3	5	3	2	5	4	3	19	19	22	27
3401RJ	3	3	3	4	5	4	4	5	5	4	3	2	4	4	4	5	4	5	4	4	4	3	3	4	24	23	23	23
5984BR	5	5	5	5	5	5	5	5	5	5	5	1	2	5	4	5	5	5	2	3	5	4	2	5	30	26	24	23
5441AF	5	3	5	5	5	5	4	5	4	5	3	1	4	2	3	5	4	5	4	3	4	5	3	4	23	26	19	28
9343AC	4	4	4	3	3	3	5	5	5	4	2	1	4	2	3	4	5	3	4	2	4	4	2	4	27	21	14	22
0131DT	4	5	5	5	4	5	2	5	4	5	4	1	4	3	3	4	4	4	5	3	3	5	3	3	21	23	20	29
3577MM	4	5	5	3	3	4	4	5	5	5	2	2	3	4	3	4	5	5	5	2	5	3	2	5	29	25	16	23
1280AF	5	4	5	5	3	4	5	5	5	4	2	1	5	5	3	5	5	5	5	3	4	5	3	5	28	26	19	28
3499CD	4	5	2	2	2	2	4	5	4	4	1	1	2	2	1	2	5	4	3	1	4	2	1	2	24	18	8	15
7868DS	3	5	4	3	4	3	4	4	4	3	3	3	3	4	3	3	4	3	3	4	4	3	3	4	25	20	21	18
0596CR	4	4	5	3	3	5	4	4	4	5	3	1	3	4	3	4	4	3	2	2	3	3	2	4	23	21	17	21
1968lh	5	5	5	4	2	4	4	4	4	4	2	1	4	2	2	2	4	4	4	2	4	4	2	4	25	21	12	24
5889JD	5	4	4	4	5	4	5	5	5	3	3	2	2	5	3	5	5	4	3	3	4	5	3	4	27	25	22	21
3443IB	4	5	5	3	3	3	4	4	4	3	2	1	3	3	2	3	5	4	3	2	3	3	3	4	25	21	15	18
4763AR	5	5	5	5	4	5	5	5	5	5	3	1	5	4	2	5	5	3	5	2	4	5	2	4	28	24	17	30
1266IF	5	3	5	5	4	5	4	5	5	4	3	2	5	4	3	5	5	5	5	2	4	5	2	4	25	27	18	29
0226AC	5	3	2	1	1	1	5	5	5	4	1	3	1	3	1	1	3	5	3	1	3	3	2	5	24	21	9	13
3434SR	4	4	5	4	2	5	4	4	4	5	4	1	5	2	4	5	4	5	4	2	4	5	2	4	24	24	16	28
9489CM	3	4	5	4	4	4	3	5	3	5	3	1	1	4	3	2	3	3	2	2	3	3	2	3	19	19	18	19
9697SC	5	4	4	3	4	3	4	4	3	3	4	2	2	3	4	2	3	4	2	3	4	3	3	2	20	21	21	16
7486LM	5	5	5	5	2	5	5	5	5	5	1	2	5	4	1	3	5	3	5	2	4	3	2	5	29	23	12	28
0433AI	4	5	4	2	4	2	5	5	5	5	4	3	1	4	3	3	4	2	3	2	4	4	1	4	27	21	18	17
9878JI	4	3	3	3	4	3	3	3	3	3	2	1	1	4	3	3	5	3	5	3	3	3	3	2	19	17	19	18
3849MG	5	3	5	5	3	4	3	5	5	4	5	1	5	4	4	5	3	5	4	3	3	5	2	3	20	26	21	27
2039vm	5	5	5	4	3	4	5	5	5	5	4	1	4	5	4	4	4	4	4	3	4	5	3	4	27	24	22	26
9851MS	3	5	5	5	3	4	5	5	5	2	2	1	2	4	2	4	4	2	3	2	4	4	2	5	28	20	15	20
3455EG	5	4	5	5	3	5	4	5	5	5	3	1	2	2	3	5	5	5	5	3	2	4	2	3	23	26	16	26
2840MF	5	2	5	3	2	3	4	4	5	3	2	1	3	2	2	5	4	4	3	2	4	3	2	4	23	24	12	18
3473MJ	4	5	5	4	3	5	5	5	5	5	5	1	3	2	4	4	4	4	4	2	4	4	2	4	27	23	18	25
2983VA	5	5	5	5	4	5	5	5	5	5	2	1	5	5	2	4	4	4	5	2	3	5	2	3	25	24	17	30
7530BP	4	4	2	3	3	3	4	4	4	4	3	3	2	3	3	3	4	4	1	1	3	2	1	4	23	20	14	15
1564MI	4	4	3	5	3	5	5	4	4	5	5	2	5	4	5	5	5	4	5	4	3	5	4	4	25	22	25	30
1412ic	4	5	5	2	4	1	5	5	5	4	5	1	1	5	5	5	5	4	2	2	5	3	2	5	30	24	23	13
3229AB	4	5	2	4	4	3	5	5	5	3	2	4	4	5	3	2	5	1	3	4	4	4	2	4	28	18	20	21
4528as	5	4	5	4	4	4	5	5	4	5	4	1	4	3	3	5	3	5	5	3	4	5	2	4	24	26	19	27
4528as	5	5	5	5	2	4	5	5	5	5	4	1	4	3	3	5	4	5	5	3	4	5	3	4	27	26	18	28
4703mv	4	5	4	4	3	5	5	4	4	5	3	1	4	3	3	5	5	4	5	2	2	5	4	4	25	22	18	28
1784AC	5	5	5	4	4	4	5	4	4	4	4	1	2	4	3	4	4	5	4	3	4	4	3	3	25	24	21	22
9420ER	4	3	4	5	3	4	3	2	4	4	2	2	4	4	2	1	4	2	4	2	2	4	2	3	19	15	15	25
3942	4	4	4	3	3	3	2	4	4	4	4	3	2	2	2	2	4	3	3	2	4	4	2	4	22	20	15	19
7655 CS	4	5	1	5	4	3	5	5	2	3	2	2	3	4	3	4	4	5	4	3	3	5	3	2	21	21	19	23
8208ai	5	5	5	5	3	4	5	5	5	2	1	1	1	2	2	5	5	4	2	1	5	5	2	5	30	25	11	19
3046LS	5	4	5	4	1	5	5	5	5	2	3	1	4	3	4	3	5	3	1	2	4	4	2	5	28	22	15	20
29CA	4	4	3	3	4	3	4	4	4	3	3	2	2	4	3	2	4	3	3	2	4	3	2	5	25	18	18	17
8090	5	4	5	5	4	5	5	5	4	5	4	1	5	3	3	5	5	5	5	2	3	5	2	3	24	26	18	30
6113BE	4	4	5	4	3	4	4	5	4	4	1	1	3	4	3	4	4	5	4	2	4	5	3	3	23	24	16	24
1141AS	5	3	4	5	5	5	4	5	4	4	1	1	5	3	2	4	4	4	5	3	4	4	3	5	24	23	17	28
9440am	4	5	4	3	4	4	4	5	4	4	4	1	2	4	3	4	4	4	3	3	4	4	4	4	25	22	22	20
3181RE	4	5	5	5	4	5	4	4	5	5	4	1	4	4	3	4	4	4	4	2	4	4	3	4	26	22	20	27
7422MF	5	5	5	4	3	4	5	4	4	5	3	1	4	2	2	4	5	3	3	1	5	5	1	5	29	22	12	25
1586AM	5	4	5	4	4	4	4	5	3	5	4	1	4	4	3	4	3	3	3	1	3	5	2	3	20	23	18	25
8444LJ	5	5	5	4	2	5	5	4	5	4	4	1	5	2	4	5	5	5	5	2	5	5	2	5	30	25	16	28
6694AC	5	5	5	4	1	4	4	4	4	4	3	2	3	3	2	3	3	4	4	2	3	4	1	3	22	23	12	23
7962 B L	5	3	5	5	3	5	5	5	4	5	2	3	3	5	2	4	5	5	5	2	5	5	2	3	25	27	16	28
5515jo	5	1	5	5	4	4	3	5	5	5	1	1	4	2	2	5	4	5	5	2	4	5	2	4	21	26	13	28
4926AC	4	5	5	2	3	4	5	5	4	4	3	1	1	3	2	3	4	3	2	2	4	2	1	4	26	21	14	15
1948CB	5	2	5	3	3	2	5	5	5	3	2	2	3	4	2	3	5	2	4	3	5	4	1	4	26	22	15	19
1948+CB	5	5	5	3	3	2	5	5	5	2	2	1	4	3	1	4	5	2	4	2	5	3	1	5	30	22	12	18
6428IF	5	4	5	4	3	4	3	4	3	4	4	1	2	3	4	3	3	2	3	4	2	3	2	3	18	20	20	20
2099AB	4	4	4	3	2	4	4	4	4	4	2	1	5	4	2	5	5	3	5	2	3	5	2	4	24	21	14	26
4518MS	5	4	5	3	5	3	4	4	4	4	5	1	2	5	5	3	4	5	3	3	4	3	2	4	24	23	25	18
9897MM	4	3	5	3	2	3	5	5	5	5	3	1	3	2	3	5	5	4	3	1	3	3	1	3	24	24	12	20
2603dc	3	5	3	3	2	2	5	5	5	5	2	3	3	4	2	3	5	4	3	1	5	4	2	5	30	21	13	20
5768AC	4	4	4	3	2	4	4	5	4	5	5	1	1	2	3	2	4	3	2	1	3	2	2	3	22	19	15	17
9678	5	4	5	5	4	5	4	5	4	5	3	2	2	3	3	4	4	4	5	2	4	5	2	4	24	25	17	27
7314hm	4	3	3	2	2	3	3	4	4	4	3	1	3	3	3	3	5	5	4	2	3	2	2	3	21	20	15	18
7544GC	5	1	1	5	5	4	3	4	4	4	3	1	4	5	3	4	3	3	4	3	2	5	3	3	16	18	22	26
7421RS	5	4	5	5	3	4	3	4	4	5	2	2	3	2	3	4	4	5	5	2	3	5	2	5	23	25	14	27
934AL	3	3	4	5	4	4	3	5	4	5	3	1	3	4	1	5	4	3	3	2	4	4	1	4	22	21	15	24
40497FM	4	4	5	5	2	5	4	4	5	5	2	1	4	3	2	4	4	4	5	2	4	5	1	4	25	22	12	29
4652ZG	5	5	5	5	4	4	4	5	5	5	3	2	2	3	3	5	5	5	4	3	2	3	3	5	26	27	19	23
9158as	4	4	5	4	3	4	3	5	5	4	3	1	4	4	3	4	4	4	3	2	3	4	1	3	22	23	16	23
7161RR	4	4	5	4	3	5	4	4	4	4	3	1	3	3	3	4	4	3	3	2	4	4	3	4	24	21	17	23
0201 AF	4	3	4	4	5	5	3	4	4	5	5	1	4	5	2	5	4	3	3	1	4	4	2	4	22	21	20	25
5814AF	4	5	5	4	3	3	5	4	4	4	2	1	4	3	3	2	4	3	4	3	3	3	3	4	25	19	17	22
5586+DG	4	4	5	4	2	5	4	4	4	2	2	2	3	4	2	4	4	3	4	1	2	4	2	2	20	22	13	22
6413MR	4	5	5	2	2	3	5	5	5	4	1	2	3	3	1	2	5	2	4	1	5	3	1	5	30	20	9	19
7902DM	4	4	5	4	4	4	5	5	5	4	3	2	4	5	2	5	5	4	4	2	4	5	2	4	27	25	18	25
8218RC	4	4	4	2	2	4	5	5	5	5	3	1	1	1	4	1	5	3	2	1	4	2	1	5	28	18	12	16
5543TA	5	5	5	2	2	2	4	5	5	4	2	1	1	2	2	3	4	3	3	1	4	2	1	5	27	22	10	14
1409MA	4	3	4	2	2	3	3	4	4	2	2	2	2	3	2	2	4	2	3	2	3	3	2	3	20	18	13	15
9372MA	5	5	5	5	5	5	4	5	5	5	5	1	5	5	4	5	5	5	5	2	4	5	5	5	28	26	26	30
7499JF	4	3	4	4	4	2	4	4	4	3	1	3	4	5	3	1	5	1	4	2	4	4	3	4	24	17	18	21
0673BA	5	5	5	3	4	3	5	5	5	3	3	1	1	5	3	5	5	5	3	3	4	4	2	5	29	26	20	17
3441MD	4	4	4	4	3	4	5	5	5	4	3	1	2	2	3	4	4	3	4	2	4	4	2	3	25	21	15	22
3971JS	1	3	4	2	3	5	4	4	5	5	5	4	1	3	3	4	5	1	2	2	4	2	2	3	24	18	18	17
6236 NC	5	5	5	3	2	3	4	5	5	3	2	1	3	4	1	3	5	3	3	1	4	4	1	4	27	22	11	19
9338AS	3	5	4	5	3	4	4	4	4	5	2	2	1	1	3	2	4	1	3	1	3	2	2	3	23	16	12	20
2565ci	4	5	5	5	3	5	4	4	4	5	3	1	2	2	2	3	5	5	4	1	1	1	1	4	23	22	12	22
4101BD	3	4	5	4	3	3	4	5	4	4	2	1	3	3	2	2	4	3	4	2	3	5	2	4	23	19	14	23
1706cc	4	5	5	5	4	5	3	3	5	5	3	2	4	3	4	4	5	4	5	2	3	5	4	4	25	22	20	29
7906CF	3	4	5	4	5	5	3	4	4	5	5	2	4	5	5	2	4	2	4	5	1	5	3	3	19	18	28	27
1639BS	5	2	5	5	3	5	5	5	5	5	4	2	4	5	2	4	4	5	5	4	4	4	3	4	24	26	21	28
7801	5	3	5	4	4	4	4	4	5	3	3	2	1	3	3	3	3	4	4	3	3	3	3	3	21	23	19	19
5285ip	4	5	5	3	4	3	4	4	5	5	3	1	2	4	3	3	4	3	3	2	3	4	2	4	25	20	18	20
7245MD	5	4	5	3	5	3	2	2	5	3	2	3	1	5	2	3	3	2	1	1	1	1	4	5	20	20	19	12
1016MO	5	5	5	3	3	5	5	5	5	5	3	1	3	3	3	3	5	3	3	1	5	3	1	5	30	22	14	22
3167 EV	4	2	5	5	4	5	4	5	5	5	1	1	5	4	2	4	5	4	4	2	3	5	2	5	24	23	15	29
9510OP	4	5	4	5	5	3	5	4	4	4	5	2	2	4	4	3	4	2	4	4	4	3	4	3	25	19	26	21
2047CR	5	5	1	5	5	5	5	5	5	5	5	1	5	5	2	5	5	5	5	2	4	4	1	5	29	22	20	29
1925PD	4	2	4	3	3	3	4	4	4	3	3	4	3	3	3	3	3	3	3	3	3	3	2	4	20	22	17	18
1639bs	5	4	4	5	5	4	5	5	3	4	4	1	4	5	2	5	4	5	5	4	3	4	3	3	22	25	23	26
7340LC	5	5	5	3	3	5	5	5	5	3	3	1	2	1	3	3	5	5	3	3	4	3	2	5	29	24	15	19
6066AP	4	4	5	4	5	5	4	5	4	4	3	2	5	4	2	5	5	4	5	3	4	5	2	4	25	25	19	28
8790sm	5	5	1	4	3	3	5	5	5	3	1	1	3	3	1	3	5	4	3	2	5	3	1	5	30	19	11	19
0262hm	5	2	4	3	3	4	3	4	5	4	1	2	3	3	2	3	4	3	3	3	3	2	2	3	20	21	14	19
	4	5	5	5	2	5	3	4	4	5	3	1	4	3	4	5	4	5	4	2	2	5	2	4	22	24	16	28
8629ab	4	5	4	4	4	4	4	4	4	4	5	1	3	3	3	4	2	4	2	2	3	2	2	4	22	21	19	19
2118ld	3	4	5	2	3	5	4	3	4	3	2	2	5	2	3	5	4	4	4	3	4	4	3	4	24	22	16	23
1024AF	4	5	4	5	2	5	4	4	5	5	3	2	4	4	3	4	4	4	3	1	4	5	2	3	25	22	15	27
8210SC	4	4	5	5	3	5	4	5	4	5	5	1	4	3	3	4	5	5	5	2	5	5	2	5	27	24	18	29
1137	5	4	2	5	4	4	4	5	5	5	5	2	4	4	3	4	4	4	4	2	4	4	4	4	25	22	22	26
7487ar	4	4	4	4	4	5	4	5	4	5	3	2	4	5	3	5	4	5	5	2	3	5	3	4	23	25	20	28
2124 SD	5	4	5	2	4	2	5	5	5	4	3	1	2	4	3	5	4	5	3	2	3	3	2	5	26	26	18	16
2425MH	4	3	3	3	3	5	4	4	4	4	3	2	3	2	3	3	4	2	3	2	4	4	2	4	23	18	15	22
1652AC	4	4	5	5	5	5	3	2	4	3	5	1	5	5	5	5	3	4	5	4	3	5	4	3	20	21	28	28
2659	2	4	4	2	2	4	2	2	2	4	5	3	3	2	3	2	4	2	1	1	1	1	1	3	16	15	14	15
8723LM	4	3	4	3	4	3	5	5	4	3	1	2	1	4	3	4	4	5	3	2	3	2	3	4	23	24	17	15
5381bm	4	3	5	4	3	4	4	3	3	4	3	4	4	4	3	4	4	4	4	2	2	4	3	3	19	24	18	24
7591MS	4	3	5	3	3	4	4	5	4	3	3	1	2	3	4	3	4	4	3	2	3	3	2	3	21	22	17	18
5284JF	4	4	5	3	3	5	5	5	5	5	2	1	2	4	3	4	5	5	4	1	4	3	3	5	28	24	16	22
9234SR	5	4	5	5	3	5	4	4	5	5	2	1	5	4	3	5	5	5	5	3	4	5	2	5	27	25	17	30
8633DF	4	5	5	3	2	3	5	5	5	3	2	1	3	3	4	3	5	4	4	1	3	3	1	5	28	22	13	19
7486ac	5	4	5	2	3	4	4	3	5	2	2	1	1	3	3	4	4	4	2	2	4	2	2	5	26	22	15	13
6308SC	3	1	5	4	4	5	3	5	5	4	4	1	2	2	4	3	4	4	1	3	3	5	4	2	18	21	21	21
5144NP	4	5	5	2	4	5	5	4	5	4	2	2	3	3	4	3	4	3	4	2	4	5	4	5	28	21	19	23
3422FB	4	4	3	4	4	4	4	3	5	4	2	2	1	3	3	4	4	3	2	2	3	1	1	3	23	19	15	16
8048 FM	5	5	5	3	3	3	4	5	5	4	3	1	2	5	2	4	2	2	3	2	3	2	2	4	23	22	17	17
1762+RC	5	5	5	4	4	5	3	5	5	5	5	1	5	5	4	5	5	5	5	2	3	5	3	5	26	26	23	29
2007BF	2	4	4	2	4	5	3	2	3	5	1	1	4	2	5	3	3	1	4	2	3	1	2	2	18	13	16	21
8810+BJ	4	4	5	3	4	4	5	5	5	5	2	1	3	2	2	5	5	3	2	1	2	4	1	5	26	23	12	21
5903mc	4	4	1	3	2	4	4	5	3	3	2	1	2	5	2	4	4	5	4	1	3	1	1	4	22	20	13	17
1055MI	3	4	4	2	3	3	4	4	4	5	3	2	3	3	3	2	4	1	3	1	3	2	1	3	22	16	14	18
6876cd	4	5	5	4	2	4	4	4	5	4	2	2	3	3	3	2	5	3	4	1	4	4	1	4	27	20	12	23
0978NC	5	3	5	2	3	4	4	4	4	5	3	1	1	4	3	5	4	5	2	2	3	2	2	4	22	25	17	16
3017MJ	4	5	5	1	3	4	5	4	4	5	2	1	3	3	3	4	4	3	4	2	4	4	3	4	26	21	16	21
1137
9235IM	4	5	3	4	2		4	5	5	4	2	2	4	3	3	3	5	3	4	1	4	3	3	4	27	20	14	19
0434 SM	4	5	5	3	3		4	5	4	4	5	2	2	4	3	4	3	2	3	2	3	4	3	4	23	22	20	16
MC44	4	4	5	3	4		4	4	4	4	5	1	1	4	3	5	4	4	3	2	4	4	3	4	24	23	21	15
209PR	3	4	4	3	2		4	3	4	3	2	3	2	2	3	2	4	2	2	2	3	3	2	2	21	17	13	13
7182cg	2	5	4	5	5		5	5	5	4	2	1	5	3	4	5	5	5	2	3	4	5	2	5	29	22	19	21
6308SC	3	4	5	2	2		5	4	5	5	2	1	2	5	3	3	5	4	2	4	5	5	3	2	26	20	19	16
7182cg	2	5	4	5	3		5	5	5	4	3	1	4	5	3	5	5	5	2	3	5	5	1	5	30	22	18	20
8810	4	4	4	3	2		5	5	5	4	2	1	2	3	2	4	5	3	3	1	4	5	1	5	28	21	11	17

## Sheet:  Subj Risk Perception COVID-19 
Code	To what extent do you believe that in the future, people would comply with the recommendations of the general health direction (such as social distancing, staying at home)	How likely do you think you are to catch the virus	How badly do you think you will be affected economically if you specifically catch the virus? (for example through loss of work)	How likely do you think it is that a loved one will become infected?	How likely do you think the average person in your state is to become infected	If you do contract the virus, how likely do you think it is that you will pass to it on to someone else	How badly do you think your health will be affected if you do catch the virus	How badly do you think you will be affected by the global effects of the virus (for example economic recession, reduced healthcare capacity)	How likely do you think the average person in your neighbourhood is to become infected	How likely do you think the average person in your country is to become infected	If you do contract the virus and pass it on to someone else, how badly do you think they would be affected
28091998IS	2	3	5	4	5	5	7	7	6	3	6
01091993JM	5	4	3	3
13051995CB	5	2	4	4	7	3	3	5	4	7	5
05112001EP	3	2	2	4	7	7	7	7	6	7	5
01061995RR	3	4	1	6	7	7	3	6	7	7	7
0601pf	5	3	3	4	7	4	3	7	7	7	7
1076MI	3	4	6	4	7	3	3	6	1	7	7
4278RM	4	4	1	4	4	5	5	5	4	4	5
0860	4	3	4	4	7	6	6	5	6	7	6
8001AD	3	4	1	4	7	1	2	5	4	7	4
8232ai	7	4	6	5	6	7	6	6	6	6	6
1757AS	2	4	1	5	7	5	7	7	5	7	7
4744CS	2	5	4	5	7	5	5	7	7	7	5
5485mj	3	5	7	6	6	7	5	7	5	5	7
1336SF	4	4	3	4	6	6	4	5	4	7	5
2861AC	3	4	1	4	7	7	2	6	6	7	6
1876SD	5	4	6	5	5	5	3	6	5	7	7
9228+IS	3	2	7	2	7	7	7	7	4	7	7
7505DP	3	1	3	7	7	6	2	2	4	7	7
9044jr	4	3	7	3	7	4	7	7	4	7	7
3560HM	5	3	3	5	7	6	2	6	4	7	3
5986	4	4	1	5	7	2	6	7	5	7	7
5660 jm		3	5	7	7	7	6	5	5	7	7
0508VD	3	7	2	7	7	6	4	6	7	7	7
6293bm	5	4	2	6	7	7	1	7	7	7	2
8756B	4	5	5	6	7	7	7	5	5	7	4
1572 + RP	5	5	3	6	6	2	5	4	6	6	5
7784	4	3	1	5	7	7	2	7	5	7	5
2550LP	5	4	2	4	7	5	6	7	7	7	6
9087AR	5	3	2	6	7	5	5	4	6	7	6
5609 M. F.		5	7	7	6	7	7	7	6	7	7
7687MM	4	5	1	5	7	4	3	6	4	7	4
7631AR	5	4	1	6	7	7	5	3	7	7	5
1682BP	5	4	5	5	6	4	6	7	5	7	7
8889BC	5	6	2	5	7	3	2	4	4	7	7
9430SP	4	7	6	7	7	7	3	7	7	7	5
Sc1484	4	6	4	6	4	4	4	4	4	4	4
1619CS	3	4	7	4	7	4	5	7	6	7	6
9136mc	2	7	7	7	7	7	7	6	6	7	7
7458sf	2	3	6	5	7	6	7	7	6	7	7
7840JA	5	4	1	6	7	7	2	7	7	7	5
1530BS	1	4	1	4	7	7	4	7	4	7	7
4123	3	2	1	2	7	5	7	7	4	7	5
1687DS	2	2	7	2	6	1	1	3	7	6	5
2066 MJ	5	2	7	5	7	7	7	7	6	7	7
579	3	1	7	1	1	7	7	7	1	7	7
8583SE	5	5	1	5	7	7	5	2	5	7	5
	3	3	4	4	4	4	4		4	4	4
8965 CJ	4	1	2	7	7	1	1	2	3	7	7
6610EA	3	4	6	5	7	5	7	6	5	7	7
7008TF	2	4	4	5	7	7	3	7	5	7	3
7425DG	1	6	4	7	7	6	3	5	6	7	6
2224mj	1	5	4	6	7	7	2	4	7	7	4
5588cm	3	3	3	6	7	4	5	4	4	7	7
1003ns	4	1	7	5	5	7	7	7	5	7	7
7794+MF	3	5	3	5	7	6	4	7	7	7	5
4825 PA	3	2	1	4	7	7	6	7	4	7	7
5371pm	3	3	4	4	4	4	5	6	4	4	4
5830PS	3	5	1	6	7	5	6	7	6	7	7
1844PG	2	4	5	5	6	7	6	7	6	7	7
5118 GR	4	7	7	7	7	7	7	7	7	7	7
1986MR	3	7	1	7	7	6	2	4	6	7	5
6217LS	4	4	5	4	4	3	6	4	4	7	7
0258IA	2	5	6	4	7	7	5	4	5	7	7
2181cm	5	5	1	5	7	4	4	7	7	7	7
4607 TC	1	7	2	7	7	4	5	7	7	7	7
4731NR	4	4	2	5	7	4	2	7	6	7	7
6411CG	3	6	3	7	7	7	4	7	6	7	5
3416BM	5	2	2	7	7	7	5	5	7	7	6
8038AS	2	5	2	7	7	2	3	5	6	7	7
2559+IP	5	6	3	6	7	6	6	6	6	7	6
29AS	5	5	6	6	7	5	6	7	6	7	6
AM 6752	1	3	4	5	7	7	7	7	6	7	7
AL	3	4	6	4	6	7	7	7	5	7	6
12mb	5	4	4	4	7	4	6	5	6	7	6
6635JA	5	6	3	6	7	7	4	7	5	7	6
2924MI	4	1	2	4	5	4	2	6	4	4	4
5090ET	3	4	3	3	6	5	4	6	4	7	3
4924	5	4	5	5	7	7	6	6	7	7	7
5670CC	3	4	7	5	7	7	3	7	6	7	7
9390 JO	4	4	4	5	3	4	3	3	3	5	7
1084HM	4	4	3	5	7	7	7	4	4	7	6
0378+LM	5	6	5	5	7	7	7	5	6	7	6
1724MC	5	6	2	7	7	6	6	7	7	7	7
1138 MM	3	5	7	5	6	5	5	5	5	7	6
3482IC	5	3	4	5	4	4	5	7	6	7	5
8954fm	5	3	7	7	5	1	5	7	4	7	7
9125aa	3	4	4	5	7	4	4	6	4	7	5
7179JM	2	6	2	7	7	7	7	7	7	7	7
OA0506	4	4	4	4	7	5	5	7	5	7	6
2330GF	5	2	1	2	5	5	5	5	4	7	5
2499ms	2	3	6	5	7	7	7	6	7	7	7
8646 S. F.	4	4	5	5	4	5	5	6	5	5	6
7139RB	6	4	6	4	7	6	7	6	5	7	6
5231mf	6	4	4	4	4	4	4	4	4	4	4
8180CI	3	4	3	3	4	4	4	5	5	7	6
8876pc	2	3	5	4	5	3	4	3	5	7	5
0751	6	4	4	6	7	1	4	4	4	7	6
8260JM
1547JC	5						4			7
José	5						6			7
0168 cd	2						3			7
3557DM	5						4			7
1722SF	4						7			7
2516BS	3
5082JONU
8394LC
3600AS	4							7
1455MF	3							7
8327FAMA
3977MA	2
7658CS	4
3153SI	3
5087BC	4
9905 FR
2300 S L
3385FS	5
1106jm
2755cr
	5
2977	4
	3
8288LM	4
9109	4
4594JM	1
9461+ PR	3
5648jv	4
6581 SF	3							6
6472AL	3							6
5421fm	6							5		7
7771MG	6							5	7
1412EO	3							5
2567NM	2							4
8873	5							6
0791BR	5							7
6889rs	4							5
6543MS								6
9603TC	4							3
	4							6
1409ac	4							5
6872mm	4							3
3682NC	2							5
8274hs	1							7
4623	2							7
2948jl	3							6
6372 Sérgio Nuno	1							7
9353	4							5
6493JP	4							7
6907AC	4	3	2	5	7	7		5
9828 m g	1	4	7	5	4	7		7	4		6
0566JC	4	6	4	6	7	7		6	6		7
2662CV	3	4	5	3	3	4		3	3		3
7394MF
24rs	6
6844MC	4
4243ar	1						7			7
2754MA	5						5			7
8996	1						2			7
6309 A M
Af5017	1
4621MC	1					7
0052PS	4					7
4910AG
5057 pl	5
0817JP	4
3851JC	4
2846MP	2
5178aj	3						5	7
1919+CP	2						2	3
2342pf	1						7	7
1957JC	3					2	2	5
0040JA	2					5	6	6
1229GE						6	7	7
8574HF	2					7	2	7
1228ic	7					4	3	5
6766jm	3					4	7	7
4348 + JC	1					7	7	7
4739nr	2					7	4	7
1704sm	4					4	4	4
0209	3					5	4	5
Edna Almeida	1					7	5	4
9338RC	5					4	4	5
4807FA	2					7	6	7		7
5106	3					5	3	1
5750	5					5	5	6	7
4454fm	4					4	3	3
95	5					5	7	7
6725 JM	5					5	4	5
9961NC	5					7	4	5
4216jp	3					5	3	7
2276jc	3					3	7	7
0651AI	1					7	7	7
3396sj	2					7	5	7
5182BO	2					6	2	6
8320lf	3					7	4	4
7273MI	5					7	3	4
6145BM	1					3	5	7
1871AF	4					4	7	7
4029 cj						4	4	5
8928jm	4					6	5	6
9074CI	4					7	3	7
	4					4	5	7
1313pj	3	4	2	6	4	5	4	4
3696	2	6	2	6	7	7	5	6	6		4
334996	3	4	5	4	7	7	4	4	5		4
0512fc	4	6	6	6	7	7	5	7	7		7
6272pf	1	4	1	4	7	7	7	7	7		7
2058MM	5	1	1	7	7	1	1	7	7		7
9333fm	2	4	6	5	7	7	5	6	6	7	7
5258fa
0503fr
4016 SF
9496MD	4
9517TS
9743 MA
5857AC
4671jm	3
0142	4					7
9841CS	3					6	7	5
3514 + MS	5					6	7	7
9157AG	4					5	5	4
2130MJ	2					1	1	2
2996RS
	4
8210	5
1266IF	3
9082MC	6
6689	5
6031 DI	7
8909AB	5
9598JD	5					5
3267	7					7	7	7
9398AR	2					5	6	7
6686 MS
5710 PF
1096JP	3
7516AM
0412
5147DC
4372dg
Augusto Oliveira
9900 M
1409AC	5						4	4
4110JD	5
8067MA	6
3813BT	2
5950AB	4
27LI	5
3716JL	4					7
1928LA	3					7
5399mm	4					4
7657GF	3					6	7	6
1269CF	4					5	5	4
9170IO	3					4	4	4
5704AF	1					1	1	5
3323AA	4					5	6	4
46MC	2					3	2	4
7149II	3					7	7	5
4358AB	4	1	4	4	7	3	7	7		7
3319SL	1	3	7	3	7	7	4	3	4	7	7
9765EL	3	2	6	5	7	6	3	6	7	7	6
9662DS	4	4	5	4	5	7	5	5	5	7	7
7164RA	2	3	5	3	7	5	3	4	3	7	4
7918DS	5	1	1	2	4	4	5	3	3	5	5
7833IS	4	3	2	5	6	4	4	4	5	7	5
8965IG	4	2	4	4	6	4	4	5	4	7	6
2370INPI	3	3	1	4	7	7	7	7	5	7	7
2405AF	1	2	2	4	7	7	4	7	7	7	7
7573FF	3	3	3	4	7	6	7	5	5	7	5
7655MB	4	5	4	5	5	7	5	6	6	7	7
6075MG	4	5	5	5	7	3	3	6	7	7	6
8181GF	2	3	1	4	7	4	1	6	6	7	6
7530	4	3	3	4	5	2	3	5	4	5	4
1251SG	4	6	6	5	7	5	5	6	6	7	7
9693LF	3	2	1	2	4	7	3	5	3	7	6
5917FS	4	2	1	2	7	7	2	7	5	7	4
1251SG	4	7	7	7	7	4	7	7	7	7	7
7922cs	3	2	2	4	6	6	7	7	5	7	7
0816LR	1	1	7	1	1	1	1	4	1	1	7
7919BM	5	1	1	3	5	5	3	5	4	7	5
9241FR	3	2	2	3	7	7	5	3	4	7	6
5943NR	4	5	1	6	7	4	7	7	6	7	6
5936JM	6	3	3	5	7	7	7	6	5	7	7
5352CT	5	4	3	4	5	6	5	5	4	6	7
4464LG	5	4	5	4	6	7	5	7	4	7	6
6704GR	2	7	6	7	7	7	4	7	7	7	7
7564BC	5	2	4	6	7	7	7	7	7	7	7
7591MS	1	3	1	6	7	6	3	5	7	7	7
7779BA	3	4	7	3	7	7	6	7	4	7	7
7558AJ	4	2	1	2	6	2	2	2	3	7	4
2896GABRIELAMATOS	4	1	1	1	2	7	1	5	4	7	7
5035+ GQ	2	1	7	5	6	7	7	7	6	7	7
8986TM	3	7	7	3	5	5	7	7	6	6	7
1010DE	5	2	2	4	5	5	4	6	4	6	7
7098dm	4	4	2	5	7	7	6	6	7	7	7
238CA	5	2	6	2	6	7	7	7	5	7	7
6164MA	4	4	4	4	6	5	4	7	4	7	5
1874JF	5	2	6	3	5	7	6	5	4	7	7
6336RA	3	3	1	7	7	2	7	4	4	7	7
1116LM	2	3	1	5	7	7	2	5	7	7	6
2609 AF	3	3	3	4	3	6	5	4	5	7	7
8644IA	3	4	1	4	7	3	5	2	4	7	7
6355IS	2	4	7	4	7	7	5	3	4	7	7
2376DM	4	3	1	4	6	3	2	4	4	7	3
32FM	4	3	5	3	3	4	3	5	5	7	6
3392FM	3	3	4	4	5	5	3	5	5	7	4
6321+JP	5	3	6	1	7	3	3	7	5	7	6
2725LC	5	5	4	5	5	6	2	5	5	7	6
2726AF	3	7	3	7	7	7	2	7	7	7	4
4543tm	6	4	1	5	7	3	4	7	5	7	7
0378SP	2	5	6	6	7	6	7	7	6	7	7
5218mr	3	4	3	6	7	5	5	7	7	7	7
8887AC	4	5	6	5	7	7	4	7	5	7	6
7289	5
4502RI	4	1	7	3	7	7	7	7	2	7	7
3033IL	3	3	3	4	5	4	5	6	7	7	5
6165mc	3	4	1	6	7	7	2	4	3	7	7
7148LR	4	3	5	6	7	7	7	7	6	7	7
0006ep	4	4	6	4	7	7	5	5	6	7	6
2643AR	5	4	6	6	7	7	7	6	6	7	7
3556SO	3	2	3	4	5	4	3	3	3	7	5
5684SP	4	1	4	3	7	2	4	6	2	7	7
9585LD	5	2	6	4	7	3	5	7	2	7	5
4798jf	4	3	3	4	7	7	5	5	4	7	7
92brca	2	2	3	4	6	6	5	6	7	7	5
9392SR	3	5	2	5	7	7	6	3	6	7	6
2370INPI	4	3	1	5	7	7	7	7	7	7	7
8670TF	4	5	1	4	7	6	6	5	5	7	7
0619BS	5	6	1	6	7	4	6	7	6	7	7
7546ps
8170SM	3
5287RB	3
4604EM
2686	4
6468MA
2956EF
1909LS	2
8457JP
8160JF	5						5	6
9486JF	2						2	7
PM5941
5891EA	6
7537fn
4579AM	1
6394RJ	3
3118VH	1					4
0763FG	1					7
7065cm	6					4
9898hr
1807JS
8307AC	2
9659HM	5
8702MF	4
3053AC	3
9642MG	1
4448 AD	3
0158pm	2					5				7
1484	2					3				7
4920sm	2					7	6	7		7
6663jl	4					6	5	7		4
6967 AC	4					2	1	2		6
4296pc	3					6	4	3	7	7
	4					7	7	7		7
1822JF
7304 LF	6
9304BC	1
1483IM	2
5943NR
5931JM
92brca	3
0673pc	3
4765 LC
8191MM	4						6	5
Cc6873	3						3	4
4635MI	3						3	2
2561AI	3						4	7
1864sm	5						5	7
0226ab	2						3	6
1634mm	5						7	7
8032am	4	2	4	5	2	2	7	5
TM7381	2	4	7	5	7	7	7	7	7		7
3629AC	3	5	1	6	7	7	5	7	7		5
7452AR	4	2	1	5	7	7	3	2	7		4
3868mm
6927SA	4
9866	4
6593JM	4
3586AI	4
7408FC	5
2574LP	3
9508rm	4									7
6097ma	5					5				7
9214JAUL	5					6	6	6		7
0729	3					6	4	4		7
0735	5					4	7	7		7
9373jm	5					6	6	7		7
3245AC	3					2	5	7		7
9010 RR	3					6	7	7		7
1247as	4					5	1	4		7
2332AJ	4					6	7	7		7
4328+So	5					2	6	4		7
0134CP	5					7	7	7		7
6916AF	4					5	7	7		7
7385fs	5					3	4	5		7
8322	3					3	4	6		7
4505IS	4					5	3	4		7
7124 CP	6					2	7	7		7
0243IC	4					3	6	6		7
6760AP	3					7	2	7		7
2787PM	3					7	5	7		7
1314va	5					7	7	7		7
5515JV
0733jp	3
2461ar	4
1099ms	2
1031AI	3								7
0197RH
8084AP
0893TA	3
1144MB
6581 + SF
6434AI
2240dl
0751AB	5
0872 MA	5
63181MP	3
9711RR	5
1065MS	5					6
1727MV	5					7
5263ad	7					7	7	7
1163+Mp	4					6	3	2
2500JM	3					1	5	4
Gs9838
5886MI	4	3	2	5	7
5543TA	3	6	6	6	7				7		7
3809CC	5	4	7	4	7				3		7
8444LJ	3	4	5	5	5				6		6
1196MM	4	2	2	4	7				5		4
0842SF	4	2	1	4	7				6	7	5
7655IS	4	3	7	6	7				4	7	6
0311CA	3	2	1	3	7	7			6	6	7
2501LS	4	5	1	6	7	5	4	7	7	7	6
4076gf	3	5	5	5	7	7	5	4	4	7	6
7442FA	4	6	1	6	7	5	5	7	5	7	5
0190EC	4	2	2	4	5	4	3	5	4	4	4
9508rm	2	5	2	7	7	7	6	5	7	7	7
4245AM	7	7	7	7	7	7	7	7	7	7	7
5637	5	5	3	5	7	4	6	6	6	7	7
3401RJ	3	4	5	7	7	2	4	6	7	7	7
5984BR	2	4	2	4	7	7	5	7	6	7	6
5441AF	4	4	6	5	7	5	7	6	5	7	7
9343AC	3	6	5	6	7	5	7	7	7	7	7
0131DT	4	5	2	5	7	4	6	6	4	7	5
3577MM	5	6	2	6	7	2	4	7	7	7	7
1280AF	5	4	4	4	7	7	5	4	4	7	7
3499CD	6	5	2	5	7	5	3	7	5	7	6
7868DS	3	6	3	5	7	7	5	4	6	7	5
0596CR	2	5	1	7	7	7	3	7	7	7	6
1968lh	3	5	5	5	6	6	7	7	6	7	7
5889JD	5	3	1	3	7	6	5	6	5	7	5
3443IB	4	3	5	4	5	5	6	5	4	4	5
4763AR	5	3	5	3	7	6	3	6	3	7	4
1266IF	5	7	1	7	7	6	3	5	7	7	5
0226AC	3	4	7	4	7	4	7	7	7	7	7
3434SR	1	5	4	6	7	3	7	6	7	7	7
9489CM	2	2	5	3	6	4	7	5	3	7	4
9697SC	2	4	1	5	7	4	5	4	4	7	6
7486LM	3	2	2	4	7	6	7	2	3	7	6
0433AI	5	4	5	5	6	4	7	5	4	7	7
9878JI	3	2	4	4	4	2	2	5	4	4	7
3849MG	4	7	7	7	7	7	5	7	6	7	7
2039vm	3	4	6	5	6	5	3	5	4	7	6
9851MS	4	5	2	5	7	7	4	7	4	7	5
3455EG	5	5	2	6	7	4	4	6	6	7	5
2840MF	4	4	2	4	7	6	6	5	6	7	6
3473MJ	3	2	5	3	7	5	6	5	4	7	7
2983VA	1	7	7	7	7	7	3	7	7	7	4
7530BP	5	4	2	4	4	6	4	2	4	6	5
1564MI	4	7	7	7	7	7	6	7	7	7	7
1412ic	2	4	7	4	7	6	7	7	4	7	7
3229AB	5	4	3	4	4	6	2	5	4	7	5
4528as	3	2	2	7	7	6	5	7	5	7	4
4528as	3	4	4	6	7	7	5	5	5	7	6
4703mv	3	4	1	5	7	6	2	6	5	7	4
1784AC	5	7	5	6	7	7	7	7	5	7	7
9420ER	5	5	3	5	7	5	5	5	5	7	5
3942	4	3	5	3	7	3	4	5	4	7	5
7655 CS	3	4	3	4	7	5	3	6	4	7	4
8208ai	7	5	1	6	7	5	1	4	2	7	5
3046LS	2	3	5	7	7	3	2	5	6	7	7
29CA	3	5	4	5	7	6	5	4	5	7	6
8090	5	4	2	5	6	4	2	7	4	7	4
6113BE	4	3	1	5	7	7	3	3	6	7	7
1141AS	4	6	5	4	4	4	3	3	5	4	4
9440am	6	4	6	5	6	7	7	7	5	7	7
3181RE	4	2	6	4	6	5	6	6	3	7	5
7422MF	4	3	1	3	7	6	1	4	3	7	4
1586AM	4	4	1	4	7	7	4	7	6	7	5
8444LJ	4	5	6	6	6	6	3	5	6	7	7
6694AC	5	5	4	5	7	4	3	4	5	7	5
7962 B L	2	1	2	1	1	7	1	7	7	7	7
5515jo	3	4	5	5	5	2	3	3	5	7	4
4926AC	4	3	1	5	7	6	3	2	6	7	5
1948CB	4	2	1	3	5	6	5	7	5	7	6
1948+CB	4	2	4	3	7	7	7	7	4	7	6
6428IF	5	5	1	5	7	5	7	5	4	7	4
2099AB	2	4	6	5	7	6	3	7	7	7	6
4518MS	1	7	6	7	7	6	1	7	6	7	5
9897MM	5	7	1	7	7	7	1	1	7	7	4
2603dc	1	7	1	6	7	4	1	7	6	7	3
5768AC	6	4	5	6	3	7	7	6	4	7	7
9678	3	5	1	6	7	7	4	6	5	7	5
7314hm	5	5	4	5	7	5	5	6	4	7	4
7544GC	4	4	1	7	7	7	6	7	6	7	6
7421RS	3	5	7	7	7	4	7	7	5	7	7
934AL	3	5	1	5	5	4	3	5	5	7	6
40497FM	3	5	4	5	6	7	5	7	5	7	6
4652ZG	5	6	2	5	7	6	4	7	5	7	3
9158as	2	4	6	5	6	7	5	6	7	7	7
7161RR	4	4	4	6	7	6	2	6	5	7	6
0201 AF	2	5	4	3	7	7	3	5	5	7	5
5814AF	3	6	5	6	7	7	7	7	7	7	6
5586+DG	4	7	7	7	7	7	7	7	7	7	7
6413MR	3	5	1	5	7	5	2	3	4	7	3
7902DM	5	5	3	5	7	6	5	6	6	7	6
8218RC	3	4	1	5	7	4	2	7	6	7	5
5543TA	4	6	5	7	7	7	4	7	7	7	7
1409MA	4	4	7	5	7	3	3	7	4	7	6
9372MA	3	1	1	4	7	4	5	4	6	7	6
7499JF	4	5	4	5	7	7	4	6	6	7	6
0673BA	2	3	2	6	7	6	7	7	4	7	7
3441MD	3	5	4	7	7	6	4	4	4	7	4
3971JS	2	6	2	4	4	6	3	5	5	7	5
6236 NC	3	6	6	6	7	4	3	5	7	7	6
9338AS	5	6	3	6	7	6	5	7	6	7	7
2565ci	2	3	5	3	7	5	7	7	3	7	7
4101BD	4	5	1	6	7	5	7	5	6	7	5
1706cc	4	5	3	6	7	6	4	3	5	7	5
7906CF	4	3	1	3	3	7	5	5	4	7	6
1639BS	2	7	1	6	7	6	3	2	6	7	6
7801	4	4	7	5	5	6	7	7	3	7	7
5285ip	4	5	2	6	7	5	6	7	4	7	7
7245MD	1	4	7	5	7	4	5	7	7	7	7
1016MO	6	4	1	4	7	1	7	4	4	7	7
3167 EV	4	5	1	6	7	7	7	6	4	5	6
9510OP	3	6	3	6	7	6	6	7	6	7	6
2047CR	2	4	1	4	7	2	3	7	5	7	6
1925PD		4	4	4	5	5	5	5	5	6	6
1639bs	2	7	2	7	7	6	3	1	7	7	4
7340LC	4	6	6	6	6	4	7	7	5	7	7
6066AP	5	3	2	5	7	7	4	7	5	7	5
8790sm	6	6	7	7	7	7	7	7	7	7	7
0262hm	5	4	2	5	7	6	4	6	7	7	7
	3	4	4	5	7	7	2	6	6	7	7
8629ab	4	6	2	7	7	6	2	6	7	7	5
2118ld	4	5	3	6	7	7	7	5	7	7	7
1024AF	3	6	4	6	7	7	5	7	7	7	6
8210SC	4	5	1	5	7	7	2	7	5	7	6
1137	2	4	4	5	7	6	6	5	5	7	4
7487ar	4	5	1	5	7	7	4	3	5	7	5
2124 SD	4	5	6	5	7	6	5	6	5	7	7
2425MH	3	3	1	3	3	7	2	7	5	7	3
1652AC	4	3	1	3	3	6	4	1	1	7	4
2659	2	6	5	6	7	7	7	7	7	7	7
8723LM	4	5	7	6	7	5	6	7	5	7	7
5381bm	4	5	5	5	7	6	4	6	6	7	6
7591MS	3	7	1	7	7	7	2	6	7	7	4
5284JF	5	5	1	5	7	7	5	5	7	7	7
9234SR	5	2	6	6	7	5	4	6	7	7	7
8633DF	4	5	3	5	7	5	4	5	5	7	5
7486ac	5	5	1	5	7	7	5	5	5	7	5
6308SC	3	6	4	7	7	7	5	4	7	7	7
5144NP	5	5	1	5	5	5	3	5	5	4	6
3422FB	5	4	2	4	7	7	7	7	4	7	7
8048 FM	4	5	7	7	7	7	7	7	7	7	7
1762+RC	3	5	6	5	7	7	4	6	5	7	7
2007BF	5	6	2	7	7	6	4	2	7	7	4
8810+BJ	5	4	7	6	7	7	6	6	6	7	6
5903mc	3	4	4	7	7	7	4	4	6	7	6
1055MI	6	3	1	2	5	5	4	7	4	4	5
6876cd	4	4	2	5	7	6	6	7	6	7	7
0978NC	5	6	1	7	7	4	2	4	7	7	5
3017MJ	5	5	1	6	7	6	4	5	5	7	7
1137
9235IM	4	5	4	2	7	5			4	7	2
0434 SM	5	4	2	4	7	5			6	7	6
MC44	5	5	1	7	7	7			7	7	6
209PR	4	5	5	5	7	4			4	7	7
7182cg	3	7	4	7	7	7			7	7	7
6308SC	3	7	5	7	7	7			7	7	7
7182cg	4	7	7	7	7	7			7	7	7
8810	6	6	7	7	7	7			7	7	5

## Sheet: Discount
Code	K	S	R2	AUC		R2 - fit da função
28091998IS	1.81432	0.853766	0.912164	0.557375
01091993JM	14	-3.0445e-16		0.0658436
13051995CB	3.07568	0.591816	0.788247	0.382033
05112001EP	3.47445	0.716388	0.835609	0.389019
01061995RR	2.67509	1.21142	0.975945	0.545778
0601pf	6.53501	1.73162	0.966219	0.479384
1076MI	1.92667	1.16207	0.664959	0.565788
4278RM	1.60254	0.515183	0.773713	0.482876
0860	1.81425	0.853732	0.912164	0.557377
8001AD	11.0813	1.26878	0.974384	0.298761
8232ai	3.55537	0.46558	0.775098	0.267265
1757AS	0.929309	0.760268	0.991933	0.681959
4744CS	0.525617	0.37956	0.921787	0.751878
5485mj	2.67376	0.535861	0.845415	0.398811
1336SF	1.27567	0.478938	0.46672	0.520207
2861AC	3.29668	0.544479	0.915582	0.330911
1876SD	0.159656	5.20539	0.967846	0.9366
9228+IS	2.1181	0.769295	0.995252	0.475248
7505DP	0.946167	0.653403	0.902569	0.624154
9044jr	2.41811	0.277071	0.764511	0.336477
3560HM	0.6191	1.10045	0.968477	0.784733
5986	1.09453	0.369029	0.906418	0.565856
7784	0.871842	0.57148	0.719713	0.659639
2550LP	1.95571	0.840856	0.642602	0.506678
9087AR	0.521056	0.53668	0.83156	0.751182
5609 M. F.	1.10405	4.07887	0.985786	0.791312
7687MM	0.587646	3.01525	0.879447	0.846067
7631AR	3.0909	0.68048	0.973768	0.405187
1682BP	2.76258	0.437666	0.9126	0.366693
8889BC	2	1.30723e-17	NaN	0.329218
9430SP	2.36315	0.313412	0.9093	0.369851
Sc1484	14	-1.50178e-12	NaN	0.0592593
1619CS	1.92624	0.486357	0.947856	0.461293
9136mc	8.1913	0.697879	0.711959	0.200569
0508VD	2.1187	1.69024	0.991861	0.65117
1572 + RP	2	6.18616e-12	NaN	0.329218
5660 jm	55.2372	2.00377	0.950012	0.22583
6293bm	1.983	0.860724	0.998899	0.455447
8756B	0.806051	1.78744	0.991749	0.789861
7458sf	0.966304	0.779188	0.804423	0.677258
7840JA	1.07002	0.712668	0.980886	0.641727
1530BS	-7.16522e-12	0.504925	NaN	0.952381
4123	4.83607	0.160698	0.473683	0.196022
1687DS	332.661	3.82943	0.97844	0.320216
2066 MJ	0.751257	0.92968	0.902049	0.697345
8583SE	14	-4.45995e-17	NaN	0.0658436
8965 CJ	5.7918	0.777959	0.891603	0.299897
6610EA	191.876	3.23677	0.975206	0.289566
7008TF	2.00107	0.477906	0.950709	0.45252
7425DG	0.691092	0.716199	0.957294	0.742271
2224mj	2.03265	0.18045	0.451851	0.370124
5588cm	0.594982	0.494656	0.924424	0.721022
1003ns	0.732882	0.438346	0.763963	0.669957
7794+MF	0.488624	0.749029	0.87786	0.787225
4825 PA	0.844001	0.762303	0.975866	0.696419
5371pm	0.800411	0.82435	0.678029	0.680983
5830PS	4.29547	0.898001	0.800853	0.311419
1844PG	2.6064	0.177407	0.67529	0.314266
5118 GR	5.81727	0.25388	0.232662	0.174028
1986MR	1.61055	0.902117	0.933559	0.591835
6217LS	1.31636	0.870983	0.948988	0.631088
0258IA	11.2801	-0.412428	0.73593	0.0564758
2181cm	14	4.26144e-14	NaN	0.0658436
4607 TC	1.96708	1.58482	0.99921	0.539604
4731NR	1.77866	0.0433366	0.0792344	0.366151
6411CG	72.52	2.2594	0.959065	0.239041
3416BM	5.81727	0.253881	0.232662	0.174028
8038AS	1.03581	0.789997	0.949331	0.683236
2559+IP	0.696056	0.963212	0.712147	0.754676
29AS	4.37366	0.976674	0.989727	0.400728
AM 6752	1.17044	0.576312	0.99485	0.515388
AL	8.19121	0.697854	0.711959	0.200566
12mb	2.21433	0.611065	0.974476	0.459872
2924MI	0.0816532	4.57029	0.883787	0.924346
5090ET	0.925486	0.322576	0.413824	0.594122
4924	1.43066	0.898506	0.954913	0.615234
5670CC	1.13779	0.602267	0.99676	0.576711
9390 JO	14	-8.00403e-11	NaN	0.0658436
1084HM	2.77449	0.342045	0.25786	0.321709
1724MC	1.81074	0.273085	0.86395	0.421188
1138 MM	3.01724	0.201951	0.718896	0.289661
8954fm	15.0288	-0.575101	0.863277	0.0386243
9125aa	5.51043	0.490288	0.769718	0.223515
7179JM	0.594981	0.494658	0.924424	0.721022
OA0506	2.2947	0.319485	0.921427	0.380194
2330GF	14.0317	2.33081	0.984493	0.461285
2499ms	9.71429	-1.4347e-05	-1.44413e-09	0.0921798
8646 S. F.	9.78201	0.101255	0.0683203	0.101417
7139RB	1.81424	0.853729	0.912164	0.557377
5231mf	0.530612	-6.7494e-08	-7.41851e-13	0.645267
8180CI	2.00487	0.317492	0.437717	0.386963
8876pc	14	-1.30571e-15	NaN	0.0658436
0751	4.04175	0.127118	0.128956	0.218966
1547JC	0.221127	0.980444	0.97357	0.894666
José	0.937442	0.755971	0.99275	0.677023
0168 cd	3.82397	1.44284	0.99131	0.566684
3557DM	4.03952	0.512977	0.872574	0.30556
1722SF	2.21914	0.948848	0.802145	0.533945
2516BS	12.7498	1.46119	0.976868	0.317313
3600AS	1.08884	0.924076	0.990073	0.672357
1455MF	0.940585	1.48896	0.92705	0.75423
3977MA	0.627402	1.59723	0.925731	0.812574
7658CS	14	-2.12741e-13	NaN	0.0658436
3153SI	14	-4.07332e-11	NaN	0.0634921
3385FS	0.213573	1.01232	0.990864	0.89664
-99	14	3.74268e-12	NaN	0.0658436
2977	0.510862	0.936202	0.99979	0.79838
-99	5.35671	-0.113987	0.0879674	0.136713
8288LM	0.594797	0.0778484	0.691617	0.638185
9109	4.22133	0.633041	0.952907	0.326068
4594JM	0.677345	0.508292	0.897499	0.698445
9461+ PR	12.1446	0.448856	0.74259	0.124208
5648jv	4.59277	1.00527	0.990767	0.409488
6581 SF	8.19143	0.697914	0.711959	0.200573
6472AL	3.55542	0.465556	0.775098	0.267258
5421fm	4	3.09645e-17	NaN	0.190476
1412EO	0.632187	0.86793	0.997688	0.772444
8873	8.19092	0.697772	0.711959	0.200556
0791BR	0.694585	0.700465	0.894935	0.723864
6889rs	0.463481	0.295363	0.596974	0.734456
6543MS	14	6.08298e-13	NaN	0.0658436
9603TC	0.967918	0.282849	0.76657	0.574281
-99	14	-6.32216e-10	NaN	0.0658436
6872mm	3.09472	1.35873	0.953357	0.543934
3682NC	0.282392	0.66816	0.998548	0.820352
8274hs	0.160375	0.465027	0.862212	0.89393
4623	2.35485	1.2572	0.958004	0.57746
2948jl	2.26414	0.333486	0.677145	0.330835
6372 Sérgio Nuno	14	-1.42641e-16	NaN	0.0634921
9353	5.11125	1.42182	0.886424	0.464726
6493JP	1.04708	1.0881	0.951032	0.700668
6907AC	7.07019	1.01806	0.843164	0.319323
9828 m g	14	-1.42309e-14	NaN	0.0658436
0566JC	0.73493	0.852545	0.944035	0.733318
2662CV	4.9376	0.90767	0.989678	0.377047
24rs	4.85334	0.921626	0.85568	0.373509
6844MC	14	2.21614e-11	NaN	0.0658436
2754MA	14	3.15069e-17	NaN	0.0592593
8996	4	-2.31677e-12	NaN	0.197531
Af5017	1.81665	0.558235	0.951829	0.50447
4621MC	0.982431	0.885019	0.913713	0.685752
0052PS	1.56154	0.92096	0.938454	0.60101
5057 pl	5.55441	1.48983	0.975312	0.462976
0817JP	2.02002	2.08888	0.917087	0.591898
3851JC	6.08266	0.265938	0.633641	0.180504
2846MP	14	-5.37665e-16	NaN	0.0658436
5178aj	2.08636	1.00115	0.978812	0.556667
2342pf	2.41811	0.277071	0.764511	0.336477
1957JC	1.8813	0.565099	0.949901	0.487951
0040JA	3.70766	0.692091	0.990951	0.379327
1229GE	2.76651	0.837857	0.827083	0.463793
8574HF	0.756336	0.610515	0.901131	0.694638
6766jm	3.29668	0.544479	0.915582	0.330911
4348 + JC	0.595645	0.02232	0.0552896	0.624473
4739nr	14	-1.62448e-14	NaN	0.0658436
1704sm	14	-3.78993e-16	NaN	0.0658436
0209	1.49268	0.519813	0.73147	0.492512
Edna Almeida	14	-1.0082e-13	NaN	0.0658436
9338RC	5.554	1.48978	0.975312	0.462979
4807FA	2.1181	0.769296	0.995252	0.475248
5750	3.62356	0.299449	0.534796	0.275945
4454fm	3.29668	0.544477	0.915582	0.330911
95	3.48227	1.4097	0.992767	0.530255
6725 JM	4.83605	0.160692	0.473683	0.196022
4216jp	0.209758	3.46709	0.991637	0.887238
2276jc	14	5.16901e-14	NaN	0.0658436
0651AI	4	3.06682e-11	NaN	0.190476
3396sj	4.28271	0.284145	0.506419	0.241194
5182BO	10.1606	1.90132	0.985462	0.439879
8320lf	7.11265	0.314287	0.81329	0.169292
7273MI	2.15247	0.830668	0.818004	0.516127
6145BM	1.65991	0.451324	0.865433	0.487466
1871AF	0.844001	0.762303	0.975866	0.696419
4029 cj	1.23953	0.378845	0.771441	0.53886
8928jm	1.13779	0.602267	0.99676	0.576711
9074CI	1.41696	2.56304	0.98851	0.750146
-99	14	-1.64249e-15	NaN	0.0658436
1313pj	14	-9.98822e-11	NaN	0.0658436
3696	0.687619	1.26921	0.997629	0.782596
334996	2.99051	0.57131	0.6781	0.348954
0512fc	3.33744	0.500133	0.965034	0.341604
6272pf	14	1.31174e-12	NaN	0.0658436
2058MM	0.959639	0.967782	0.836521	0.701139
9333fm	4.27785	0.329593	0.854135	0.251414
9496MD	14	-3.85124e-16	NaN	0.0658436
4671jm	14	-8.14713e-15	NaN	0.0658436
0142	14	1.40909e-10	NaN	0.0634921
9841CS	4.62725	1.10828	0.90924	0.419017
3514 + MS	2.02002	2.08891	0.917087	0.5919
2130MJ	4.27784	0.329592	0.854135	0.251414
-99	0.347248	1.22997	0.983142	0.826575
8210	0.858852	0.99038	0.889739	0.723141
9082MC	4	-1.23081e-13	NaN	0.177778
6689	3.86544	1.22061	0.924995	0.477104
6031 DI	1.04708	1.0881	0.951032	0.700668
8909AB	2.70095	1.19126	0.963905	0.540314
9598JD	1.29858	-0.0342707	0.0535127	0.419012
9398AR	1.62801	1.16822	0.987998	0.632239
1096JP	14	-1.45637e-09	NaN	0.0658436
1409AC	2.26087	-2.41535e-06	-1.95707e-10	0.30288
4110JD	0.441213	0.295412	0.634259	0.716591
8067MA	1.15773	2.65266	0.526411	0.676032
3813BT	1.46276	0.497192	0.822891	0.528194
3716JL	1.79091	0.771601	0.791149	0.543488
1928LA	1.41696	2.56304	0.98851	0.750146
7657GF	14	-6.74651e-14	NaN	0.0634921
1269CF	0.109459	2.70757	0.982739	0.949828
9170IO	0.551615	1.14579	0.968115	0.803877
5704AF	0.919377	0.578548	0.882656	0.649925
3323AA	1.13779	0.602267	0.99676	0.576711
46MC	3.183	1.63059	0.981244	0.580327
7149II	1.07002	0.712668	0.980886	0.641727
3319SL	1.50979	0.15421	0.83716	0.434973
9765EL	1.40578	0.662451	0.679284	0.573839
9662DS	1.70597	0.479321	0.798799	0.464862
7164RA	0.99211	0.342316	0.942273	0.571081
7918DS	0.632185	0.867933	0.997688	0.772445
7833IS	0.488036	0.930755	0.859079	0.804511
8965IG	1.07946	0.504243	0.77557	0.599352
2370INPI	14	1.43421e-12	NaN	0.0658436
2405AF	5.51045	0.490294	0.769718	0.223516
7573FF	1.27967	0.322912	0.795864	0.517464
7655MB	2.95406	0.233789	0.565382	0.285756
6075MG	1.83418	1.08945	0.996125	0.554867
8181GF	2.41811	0.277071	0.764511	0.336477
1251SG	4	-1.09542e-17	NaN	0.190476
9693LF	1.71002	1.25375	0.990375	0.635097
5917FS	2.587	0.591541	0.953693	0.420074
1251SG	3.15551	0.0766979	0.0748487	0.242652
7922cs	5.51043	0.490288	0.769718	0.223515
0816LR	3.53335	1.32036	0.972196	0.479864
7919BM	1.46276	0.49719	0.822891	0.528193
9241FR	14	-2.20085e-09	NaN	0.0658436
5943NR	1.08884	0.924078	0.990073	0.672357
5936JM	2.8555	0.495079	0.674775	0.378292
5352CT	1.38957	0.337936	0.78461	0.501437
4464LG	2.68884	0.639435	0.83849	0.423275
6704GR	5.50856	0.68992	0.94493	0.288405
7564BC	4.29105	0.900701	0.951721	0.356908
7591MS	3.78273	3.69574	0.963954	0.683436
7779BA	4.38909	0.284842	0.632018	0.222948
7558AJ	5.7954	0.552078	0.734271	0.24728
2896GABRIELAMATOS	1.83158	0.627889	0.641286	0.50858
5035+ GQ	5.30572	0.0322782	0.00550511	0.155279
8986TM	2.95315	0.781351	0.972561	0.43854
1010DE	2.03264	0.180448	0.451851	0.370124
7098dm	0.726662	0.498857	0.931783	0.682839
238CA	1.41696	2.56306	0.98851	0.750146
6164MA	1.83903	0.969478	0.892006	0.576465
1874JF	9.61206	1.82193	0.868614	0.399502
6336RA	7.41411	0.149698	0.0632419	0.136001
1116LM	4.83612	0.160717	0.473683	0.196024
2609 AF	3.21874	0.345028	0.643875	0.3107
8644IA	1.1859	0.714283	0.869457	0.620656
6355IS	4.8361	0.160707	0.473683	0.196023
2376DM	4	1.29521e-16	NaN	0.190476
32FM	1.25236	1.02498	0.998477	0.696777
3392FM	8.40894	0.136034	0.0663977	0.114396
6321+JP	3.26982	0.791031	0.960553	0.41735
2725LC	2.69403	0.168733	0.657351	0.306369
2726AF	1.14842	0.98809	0.931974	0.671273
4543tm	4.24983	0.849752	0.987652	0.377005
0378SP	1.04767	0.701478	0.815346	0.64409
5218mr	1.77495	0.518542	0.782542	0.488257
8887AC	0.726668	0.498847	0.931783	0.682836
7289	4	-3.10541e-14	NaN	0.197531
4502RI	1.8143	0.853758	0.912164	0.557376
3033IL	0.904474	0.326997	0.758442	0.568496
6165mc	2.53482	0.67642	0.948722	0.445295
7148LR	0.81954	0.523874	0.817161	0.631351
0006ep	1.57363	0.637018	0.910011	0.543287
2643AR	14	-3.09548e-17	NaN	0.0634921
3556SO	1.40159	0.509952	0.913523	0.541078
5684SP	3.60277	0.339739	0.822959	0.28655
9585LD	0.865444	1.03	0.973242	0.740178
4798jf	1.3001	0.467266	0.986728	0.550269
92brca	14	7.49997e-17	NaN	0.0634921
9392SR	2.20625	0.878608	0.896684	0.520921
2370INPI	14	3.01614e-15	NaN	0.0658436
8670TF	14.0203	2.33009	0.986255	0.465903
0619BS	18.5769	2.25056	0.930368	0.413546
8170SM	3.86516	1.22056	0.924995	0.477108
2686	1.56157	0.920979	0.938454	0.60101
1909LS	5.94641	-0.0869881	0.0217093	0.120168
8160JF	0.959639	0.967781	0.836521	0.701139
9486JF	1.02615	0.702054	0.978649	0.615861
PM5941	17.8984	0.973084	0.860787	0.169871
5891EA	4.79252	-0.077324	0.0879556	0.159378
4579AM	1.15573	1.02803	0.944955	0.676981
6394RJ	1.34981	1.16995	0.885232	0.666303
3118VH	14	6.65721e-12	NaN	0.0634921
0763FG	2.2434	0.637863	0.851877	0.465309
7065cm	4.29547	0.897999	0.800853	0.311419
8307AC	2.67509	1.21142	0.975945	0.545778
9659HM	0.8102	1.32184	0.970328	0.763422
3053AC	25.3761	2.28836	0.980825	0.376797
9642MG	0.89402	0.68428	0.776825	0.673838
4448 AD	0.558356	0.527363	0.829526	0.737689
0158pm	2.06057	1.50644	0.980104	0.635435
1484	3.89153	1.45085	0.993051	0.518516
4920sm	3.15551	0.0766965	0.0748487	0.242652
6663jl	52.8266	1.74177	0.930192	0.200788
6967 AC	1.15457	0.421394	0.544013	0.537316
4296pc	1.172	1.34112	0.989997	0.613242
-99	5.53677	0.467697	0.917161	0.236304
7304 LF	1.45935	0.325999	0.665552	0.486618
9304BC	14	-2.86139e-09	NaN	0.0658436
1483IM	1.20227	0.845051	0.900624	0.641172
92brca	14	-1.47877e-13	NaN	0.0658436
0673pc	6.08262	0.26593	0.633641	0.180504
8191MM	1.14883	1.0285	0.945002	0.67681
Cc6873	3.8116	1.39945	0.970645	0.479029
4635MI	0.496885	0.817197	0.842209	0.697394
2561AI	2.64664	0.527093	0.866715	0.373379
1864sm	4.22128	0.633034	0.952907	0.326069
0226ab	3.26259	0.602437	0.655247	0.371967
1634mm	14	5.31855e-11	NaN	0.0658436
8032am	0.669034	3.52949	0.954017	0.836635
TM7381	11.4597	2.27923	0.986674	0.484552
3629AC	0.629238	0.550115	0.957738	0.719315
7452AR	1.82534	0.309121	0.824638	0.371342
3868mm	1.63301	1.06666	0.999956	0.594559
9866	0.722595	0.932251	0.981438	0.745485
6593JM	0.492585	1.29722	0.953738	0.826727
3586AI	14	-1.96919e-15	NaN	0.0658436
7408FC	0.936859	0.158755	0.576236	0.552655
2574LP	14.032	2.33082	0.984493	0.461285
9508rm	1.38956	0.337925	0.78461	0.501437
6097ma	2.64662	0.52706	0.866715	0.373373
9214JAUL	4	-1.33583e-13	NaN	0.190476
0729	1.983	0.860724	0.998899	0.455447
0735	17.8996	0.97312	0.860787	0.16987
9373jm	1.62801	1.16822	0.987998	0.632239
3245AC	1.6844	0.577454	0.871689	0.476594
9010 RR	0.547374	0.655289	0.701853	0.726251
1247as	14	-1.25727e-09	NaN	0.0658436
2332AJ	5.53678	0.467698	0.917161	0.236304
4328+So	14	2.17819e-17	NaN	0.0592593
0134CP	8.07552	0.638179	0.931798	0.211708
6916AF	2.1181	0.769296	0.995252	0.475248
7385fs	1.3112	0.609207	0.852948	0.578136
4505IS	0.570889	0.503941	0.931078	0.731685
0243IC	9.8646	1.35052	0.978937	0.335495
6760AP	4.71172	0.111902	0.0336311	0.182718
2787PM	0.911957	0.438108	0.760217	0.593144
1314va	6.0826	0.265927	0.633641	0.180504
0733jp	2.15256	0.8307	0.818004	0.516125
2461ar	14	-1.95835e-16	NaN	0.0634921
1099ms	14	7.0454e-13	NaN	0.0658436
1031AI	14	-2.56957e-16	NaN	0.0658436
0893TA	0.082876	1.39344	0.894103	0.953293
0751AB	3.01723	0.201951	0.718896	0.289661
0872 MA	14	3.86278e-09	NaN	0.0658436
63181MP	0.990951	3.08611	0.991416	0.760819
9711RR	9.01759	0.933858	0.964883	0.258698
1065MS	0.000109018	5.35357	0.992895	0.987606
1163+Mp	3.78245	3.69554	0.963954	0.683438
2500JM	6.88143	1.93053	0.926595	0.503367
5886MI	2.26739	1.49141	0.972829	0.582972
5543TA	1.97932	2.98301	0.840377	0.655767
3809CC	0.951476	0.280706	0.0985482	0.507869
1196MM	2	-4.71443e-16	NaN	0.31746
0842SF	1.6699	0.652125	0.75047	0.533274
7655IS	3.89153	1.45085	0.993051	0.518516
0311CA	1.92623	0.486351	0.947856	0.461292
2501LS	2.588	0.125086	0.129478	0.303316
4076gf	0.639049	0.56709	0.87364	0.719063
7442FA	2.53482	0.67642	0.948722	0.445295
9508rm	1.65991	0.451325	0.865433	0.487467
4245AM	14	-1.36915e-12	NaN	0.0658436
5637	0.884454	0.612623	0.919366	0.650856
5984BR	0.667395	3.56173	0.976967	0.738216
5441AF	14	-6.20738e-16	NaN	0.0658436
9343AC	4.09305	0.861075	0.830647	0.38728
0131DT	2.1181	0.769296	0.995252	0.475248
3577MM	1.06072	0.817104	0.895346	0.660945
1280AF	3.80287	3.71859	0.984317	0.683391
3499CD	0.828735	0.55709	0.876477	0.666529
7868DS	6.535	1.73162	0.966219	0.479384
0596CR	8.17701	0.365403	0.731655	0.157275
1968lh	2.1181	0.769292	0.995252	0.475247
5889JD	1.62521	1.00339	0.892626	0.559776
3443IB	0.945619	0.925096	0.90669	0.698419
4763AR	11.4593	2.27921	0.986674	0.484553
1266IF	1.19579	2.54298	0.989158	0.73367
0226AC	6.49287	1.86238	0.97527	0.502141
3434SR	55.226	2.00367	0.950012	0.225836
9489CM	0.894643	0.556335	0.893859	0.652704
9697SC	5.37822	0.463754	0.91945	0.243749
7486LM	4.58194	-0.35918	0.889116	0.125686
0433AI	1.96105	0.795624	0.827429	0.528822
9878JI	72.5064	2.25931	0.959065	0.239047
3849MG	1.18274	1.47078	0.924882	0.719457
9851MS	1.11665	0.49431	0.836126	0.553231
3455EG	0.978112	0.202271	0.406995	0.551942
2840MF	4.27785	0.329593	0.854135	0.251414
3473MJ	6.08257	0.265923	0.633641	0.180504
2983VA	4	1.14377e-15	NaN	0.197531
1564MI	4.13008	0.458095	0.500337	0.287929
1412ic	2.20345	0.460956	0.890192	0.423721
3229AB	18.585	2.25085	0.930368	0.413537
4528as	2.22853	1.1476	0.961127	0.570927
4528as	14	-2.25509e-12	NaN	0.0634921
4703mv	1.40387	1.01502	0.975624	0.603458
1784AC	4.83611	0.160714	0.473683	0.196024
9420ER	2.77356	0.358383	0.851485	0.345719
3942	3.29668	0.544479	0.915582	0.330911
7655 CS	9.63644	1.20904	0.975446	0.309713
8208ai	0.485663	0.633377	0.945076	0.775756
3046LS	25.3773	2.28839	0.980825	0.376795
29CA	0.803131	0.275952	0.74448	0.617871
8090	3.33744	0.500134	0.965034	0.341604
6113BE	2.78241	1.67533	0.993563	0.606095
1141AS	8.19138	0.6979	0.711959	0.200572
9440am	0.0919239	0.896386	0.956378	0.943897
3181RE	1.15571	1.02801	0.944955	0.676982
7422MF	0.86142	0.427744	0.49666	0.633326
1586AM	0.281969	0.444653	0.738126	0.83246
8444LJ	3.48227	1.4097	0.992767	0.530255
6694AC	0.654961	0.509731	0.923871	0.673245
7962 B L	11.8242	1.93114	0.756119	0.422127
5515jo	5.50853	0.689917	0.94493	0.288405
4926AC	1.92623	0.486355	0.947856	0.461293
1948CB	332.662	3.82944	0.97844	0.320216
1948+CB	14	4.24069e-17	NaN	0.0634921
6428IF	1.2918	1.2746	0.998676	0.685579
2099AB	1.31635	0.870979	0.948988	0.631089
4518MS	1.2918	1.2746	0.998676	0.685579
9897MM	1.7134	0.781239	0.895357	0.555065
2603dc	1.6113	1.05242	0.999733	0.617852
5768AC	0.73493	0.852543	0.944035	0.733318
9678	14	5.45072e-11	NaN	0.0658436
7314hm	3.26983	0.791031	0.960553	0.41735
7544GC	0.198669	1.05773	0.999362	0.868506
7421RS	1.71002	1.25376	0.990375	0.635098
934AL	1.81423	0.853722	0.912164	0.557377
40497FM	2.35682	1.59337	0.95457	0.624
4652ZG	1.15961	1.01756	0.95011	0.673552
9158as	2.20344	0.460954	0.890192	0.423721
7161RR	2.31763	0.490013	0.605895	0.394011
0201 AF	2.02002	2.08891	0.917087	0.5919
5814AF	1.69052	0.523939	0.84082	0.500885
5586+DG	2.95406	0.233789	0.565382	0.285756
6413MR	11.8281	1.93136	0.756119	0.422118
7902DM	2.28315	0.740349	0.653913	0.452949
8218RC	0.495838	0.663282	0.931729	0.787532
5543TA	0.684611	0.706518	0.930271	0.699898
1409MA	1.1999	0.993934	0.99776	0.68572
9372MA	4.83609	0.160705	0.473683	0.196023
7499JF	14	-1.12107e-15	NaN	0.0634921
0673BA	1.9202	0.493974	0.871308	0.43709
3441MD	2.64662	0.527067	0.866715	0.373375
6236 NC	0.620833	1.90788	0.929341	0.824071
9338AS	4.38909	0.284835	0.632018	0.222946
2565ci	1.92624	0.486356	0.947856	0.461293
4101BD	0.764947	0.220965	0.627621	0.543722
1706cc	1.31058	1.29449	0.901652	0.686163
7906CF	1.40832	1.1145	0.99677	0.65184
1639BS	14	-1.91572e-09	NaN	0.0658436
7801	0.955394	0.640405	0.772933	0.652223
5285ip	0.940573	1.48889	0.92705	0.754227
7245MD	5.51044	0.49029	0.769718	0.223515
1016MO	0.744033	0.0412743	0.0801173	0.576939
3167 EV	0.968313	0.716251	0.987644	0.63159
9510OP	0.0801131	2.22075	0.963511	0.958345
2047CR	5.50857	0.689921	0.94493	0.288405
1925PD	1.76915	1.21866	0.990332	0.624242
1639bs	332.675	3.82946	0.97844	0.320215
7340LC	1.0086	0.695054	0.81645	0.652743
6066AP	1.37402	0.284136	0.581189	0.490435
8790sm	0.139013	1.24927	0.969015	0.831877
0262hm	8.19132	0.697883	0.711959	0.20057
-99	2.90522	1.00365	0.680808	0.489509
8629ab	2.16142	1.14458	0.946042	0.52382
2118ld	1.0038	0.560765	0.745733	0.629276
1024AF	1.81008	1.06837	0.996523	0.596879
8210SC	0.791632	0.964549	0.91613	0.733892
1137	1.42672	0.766466	0.847499	0.591403
7487ar	2.70091	1.19125	0.963905	0.540314
2124 SD	1.44854	0.380207	0.946228	0.502098
2425MH	0.911319	0.708812	0.95164	0.67339
1652AC	1.76915	1.21866	0.990332	0.624242
8723LM	3.20786	0.55098	0.677365	0.362758
5381bm	1.41696	2.56306	0.98851	0.750146
7591MS	3.183	1.63059	0.981244	0.580327
5284JF	3.25566	1.0815	0.823211	0.482569
9234SR	1.41695	2.56302	0.98851	0.750146
8633DF	1.24017	0.827111	0.904198	0.631475
7486ac	2.02002	2.08889	0.917087	0.591899
6308SC	5.84256	1.52792	0.971576	0.524906
5144NP	0.682229	0.669604	0.869586	0.722264
3422FB	2.21873	0.948712	0.802145	0.533957
8048 FM	0.165293	2.90565	0.956201	0.933635
1762+RC	0.576364	2.22277	0.989151	0.838878
2007BF	1.18795	1.00189	0.997874	0.688138
8810+BJ	0.0755771	4.67631	0.986665	0.926295
5903mc	0.894633	0.556339	0.893859	0.652707
1055MI	0.82599	0.565356	0.840515	0.687416
6876cd	1.7134	0.78124	0.895357	0.555065
0978NC	0.77445	0.596022	0.906241	0.686893
3017MJ	1.03162	0.395408	0.841786	0.585725
9235IM	1.18587	0.714263	0.869457	0.620658
0434 SM	5.51043	0.490286	0.769718	0.223515
MC44	14	-1.05245e-11	NaN	0.0658436
209PR	14	-2.89536e-16	NaN	0.0658436
7182cg	14	-1.54536e-15	NaN	0.0658436
6308SC	5.53678	0.467698	0.917161	0.236304
7182cg	14	-6.48585e-10	NaN	0.0658436
8810	1	3.05593	0.988565	0.794886

## Sheet: Probabilistic Discount Task
Code	5€ guaranteed or 10% chance of winning 75€ ?	5€ guaranteed or 30% chance of winning 75€ ?	5€ guaranteed or 50% chance of winning 75€ ?	5€ guaranteed or 70% chance of winning 75€ ?	5€ guaranteed or 90% chance of winning 75€ ?	15€ guaranteed or 20% chance of winning 75€ ?	15€ guaranteed or 30% chance of winning 75€ ?	15€ guaranteed or 50% chance of winning 75€ ?	15€ guaranteed or 70% chance of winning 75€ ?	15€ guaranteed or 90%chance of winning 75€ ?	25€ guaranteed or 10% chance of winning 75€ ?	25€ guaranteed or 30% chance of winning 75€ ?	25€ guaranteed or 50% chance of winning 75€ ?	25€ guaranteed or 70% chance of winning 75€ ?	Preferia 25€ garantidos ou 90% chance of winning 75€ ?	35€ guaranteed or 10% chance of winning 75€ ?	35€ guaranteed or 30% chance of winning 75€ ?	35€ guaranteed or 50% chance of winning 75€ ?	35€ guaranteed or 70% chance of winning 75€ ?	35€ guaranteed or 90% chance of winning 75€ ?	45€ guaranteed or 10% chance of winning 75€ ?	45€ guaranteed or 30% chance of winning 75€ ?	45€ guaranteed or 50% chance of winning 75€ ?	45€ guaranteed or 70% chance of winning 75€ ?	45€ guaranteed or 90% chance of winning 75€ ?	50€ guaranteed or 10% chance of winning 75€ ?	50€ guaranteed or 30% chance of winning 75€ ?	50€ guaranteed or 50% chance of winning 75€ ?	50€ guaranteed or 70% chance of winning 75€ ?	50€ guaranteed or 90% chance of winning 75€ ?	65€ guaranteed or 10% chance of winning 75€ ?	65€ guaranteed or 30% chance of winning 75€ ?	65€ guaranteed or 50% chance of winning 75€ ?	65€ guaranteed or 70% chance of winning 75€ ?	65€ guaranteed or 90% chance of winning 75€ ?	70€ guaranteed or 10% chance of winning 75€ ?	70€ guaranteed or 30% chance of winning 75€ ?	70€ guaranteed or 50% chance of winning 75€ ?	70€ guaranteed or 70% chance of winning 75€ ?	70€ guaranteed or 90% chance of winning 75€ ?	75€ guaranteed or 10% chance of winning 75€ ?	75€ guaranteed or 30% chance of winning 75€ ?	75€ guaranteed or 50% chance of winning 75€ ?	75€ guaranteed or 70% chance of winning 75€ ?	75€ guaranteed or 90% chance of winning 75€ ?
28091998IS	2	2	2	2	2	1	1	2	2	2	1	1	1	2	2	1	1	1	1	2	1	1	1	1	2	1	1	1	1	2	1	1	1	1	1	1	1	1	1	1	1	1	1	1	1
01091993JM	1	1	1	1	1	1	1	1	1	1	1	1	1	1	1	1	1	1	1	1	1	1	1	1	1	1	1	1	1	1	1	1	1	1	1	1	1	1	1	1	1	1	1	1	1
13051995CB	1	2	2	2	2	1	1	2	1	2	1	1	1	1	2	1	1	1	1	2	1	1	1	1	1	1	1	1	1	1	1	1	1	1	1	1	1	1	1	1	1	1	1	1	1
05112001EP	2	1	2	2	2	1	1	1	2	2	1	1	1	1	2	1	1	1	1	2	1	1	1	2	1	1	1	1	1	1	1	1	1	1	1	1	1	1	1	1	1	1	1	1	1
01061995RR	1	1	2	2	2	1	1	2	2	2	1	1	1	2	2	1	1	1	1	2	1	1	1	1	2	1	1	1	1	2	1	1	1	1	1	1	1	1	1	1	1	1	1	1	1
0601pf	1	1	2	2	2	1	1	1	2	2	1	1	1	1	2	1	1	1	1	2	1	1	1	1	2	1	1	1	1	2	1	1	1	1	2	1	1	1	1	1	1	1	1	1	1
1076MI	2	2	2	2	2	1	1	1	2	2	1	1	1	2	1	1	1	1	2	2	1	1	1	2	2	1	1	1	1	2	1	1	1	1	2	1	1	1	1	1	1	1	1	1	1
4278RM	2	2	2	2	2	1	1	2	2	2	1	1	2	2	2	1	1	1	1	1	1	1	1	1	1	1	1	1	1	2	1	1	1	1	1	1	1	1	1	1	1	1	1	1	1
0860	2	2	2	2	2	1	1	2	2	2	1	1	1	2	2	1	1	1	1	2	1	1	1	1	2	1	1	1	1	2	1	1	1	1	1	1	1	1	1	1	1	1	1	1	1
8001AD	1	1	1	2	2	1	1	1	1	2	1	1	1	1	2	1	1	1	1	2	1	1	1	1	1	1	1	1	1	1	1	1	1	1	1	1	1	1	1	1	1	1	1	1	1
8232ai	1	2	2	2	2	1	1	1	1	2	1	1	1	2	2	1	1	1	2	2	1	1	1	1	1	1	1	1	1	2	1	1	1	1	1	1	1	1	1	1	1	1	1	1	1
1757AS	2	2	2	2	2	1	2	2	2	2	1	1	1	2	2	1	1	1	2	2	1	1	2	2	2	1	1	1	1	2	1	1	1	1	1	1	1	1	2	1	1	1	1	1	1
4744CS	2	2	2	2	2	2	2	2	2	2	2	1	2	2	2	1	2	1	2	2	1	1	2	2	2	1	1	1	1	2	1	1	1	1	1	1	1	1	1	1	1	1	1	1	1
5485mj	2	2	2	2	2	1	1	1	2	2	1	1	1	1	2	1	1	1	1	2	1	1	1	1	1	1	1	1	1	1	1	1	1	1	1	1	1	1	1	1	1	1	1	1	1
1336SF	1	2	2	2	2	1	1	2	2	2	1	1	2	2	2	-99	1	2	1	2	1	1	2	1	2	1	1	1	1	1	1	1	1	1	1	1	1	1	1	1	1	1	1	1	1
2861AC	1	2	2	2	2	1	1	1	2	2	1	1	1	1	1	1	1	1	1	2	1	1	1	1	1	1	1	1	1	1	1	1	1	1	1	1	1	1	1	1	1	1	1	1	1
1876SD	1	1	2	2	2	1	1	2	2	2	1	1	2	2	2	1	1	2	2	2	1	1	2	2	2	1	1	2	2	2	1	1	1	1	2	1	1	1	1	1	1	1	1	1	1
9228+IS	1	2	2	2	2	1	1	2	2	2	1	1	1	2	2	1	1	1	1	2	1	1	1	1	2	1	1	1	1	1	1	1	1	1	2	1	1	1	1	1	1	1	1	1	1
7505DP	2	2	2	2	2	1	2	2	2	2	1	1	2	2	2	1	1	2	2	2	1	1	1	1	1	1	1	1	1	2	1	1	1	1	2	1	1	1	1	1	1	1	1	1	1
9044jr	2	2	2	2	2	1	1	2	2	2	1	1	1	1	2	1	1	1	1	2	1	1	1	1	1	1	1	1	1	2	1	1	1	1	1	1	1	1	1	1	1	1	1	1	1
3560HM	2	2	2	2	2	1	2	2	2	2	1	1	2	2	2	1	1	2	2	2	1	1	1	2	2	1	1	1	2	2	1	1	1	1	2	1	1	1	1	1	1	1	1	1	1
5986	2	2	2	2	2	2	2	2	2	2	1	1	2	2	2	1	1	1	2	2	1	1	1	1	2	1	1	1	1	1	1	1	1	1	1	1	1	1	1	1	1	1	1	1	1
7784	2	2	2	2	2	2	2	2	2	2	1	2	1	1	2	1	1	1	2	2	1	1	1	1	2	1	1	1	1	2	1	1	1	1	2	1	1	1	1	1	1	1	1	1	1
2550LP	2	2	2	2	2	1	1	1	2	2	1	1	1	2	2	1	1	1	2	2	1	1	1	1	1	1	1	1	1	2	1	1	1	1	1	1	1	1	1	1	1	1	1	1	1
9087AR	2	2	2	2	2	2	2	2	2	2	1	2	2	2	2	1	2	2	2	2	1	2	1	2	2	1	1	1	1	2	1	1	1	1	2	1	1	1	1	1	1	1	1	1	1
5609 M. F.	1	1	2	2	2	1	1	2	2	2	1	1	2	2	2	1	1	1	2	2	1	1	1	2	2	1	1	1	2	2	1	1	1	2	2	1	1	1	2	1	1	1	1	1	1
7687MM	2	1	2	2	2	1	1	2	2	2	1	1	2	2	2	1	1	2	2	2	1	1	2	2	2	1	1	1	2	2	1	1	1	1	1	1	1	1	1	1	1	1	1	1	1
7631AR	1	2	2	2	2	1	1	1	2	2	1	1	1	1	2	1	1	1	2	2	1	1	1	1	1	1	1	1	1	1	1	1	1	1	1	1	1	1	1	1	1	1	1	1	1
1682BP	1	2	2	2	2	1	1	2	2	2	1	1	1	1	2	1	1	1	1	1	1	1	1	1	1	1	1	1	1	1	1	1	1	1	1	1	1	1	1	1	1	1	1	1	1
8889BC	2	2	2	2	2	2	2	2	2	2	1	1	1	1	1	1	1	1	1	1	1	1	1	1	1	1	1	1	1	1	1	1	1	1	1	1	1	1	1	1	1	1	1	1	1
9430SP	2	2	2	2	2	1	1	2	2	2	1	1	1	1	2	1	1	1	1	1	1	1	1	1	1	1	1	1	1	1	1	1	1	1	1	1	1	1	1	1	1	1	1	1	1
Sc1484	1	1	1	2	2	1	1	1	1	1	1	1	1	2	2	1	1	1	1	2	1	1	1	1	1	1	1	1	1	1	1	1	1	1	1	1	1	1	1	1	1	1	1	1	1
1619CS	2	2	2	2	2	1	1	2	2	2	1	1	1	2	2	1	1	1	1	2	1	1	1	1	1	1	1	1	1	1	1	1	1	1	1	1	1	1	1	1	1	1	1	1	1
9136mc	1	1	1	2	2	1	1	1	1	2	1	1	1	1	2	1	1	1	1	2	1	1	1	1	1	1	1	1	1	2	1	1	1	1	2	1	1	1	1	1	1	1	1	1	1
0508VD	1	1	2	2	2	1	1	2	2	2	1	1	1	2	2	1	1	1	2	2	1	1	1	2	2	1	1	1	1	2	1	1	1	1	2	1	1	1	1	1	1	1	1	1	1
1572 + RP	2	2	2	2	2	2	2	2	2	2	1	1	1	1	1	1	1	1	1	1	1	1	1	1	1	1	1	1	1	1	1	1	1	1	1	1	1	1	1	1	1	1	1	1	1
5660 jm	1	1	1	1	2	1	1	1	1	2	1	1	1	1	2	1	1	1	1	2	1	1	1	1	1	1	1	1	1	1	1	1	1	1	1	1	1	1	1	1	1	1	1	1	1
6293bm	1	2	2	2	2	1	1	2	2	2	1	1	1	2	2	1	1	1	2	2	1	1	1	1	2	1	1	1	2	2	1	1	1	1	1	1	1	1	1	1	1	1	1	1	2
8756B	1	2	2	2	2	1	1	2	2	2	1	1	1	2	2	1	1	2	2	2	1	1	2	2	2	1	1	1	2	2	1	1	2	1	2	1	1	1	1	1	1	1	1	1	1
7458sf	2	2	2	2	2	2	1	2	2	2	1	1	1	2	2	1	1	2	1	2	1	1	1	1	2	1	1	1	1	2	1	1	1	2	2	1	1	1	1	1	1	1	1	1	1
7840JA	2	2	2	2	2	1	2	2	2	2	1	1	2	2	2	1	1	1	2	2	1	1	1	1	2	1	1	1	1	2	1	1	1	1	1	1	1	1	1	1	1	1	1	1	1
1530BS	2	2	2	2	2	2	2	2	2	2	2	2	2	2	2	2	2	2	2	2	2	2	2	2	2	2	2	2	2	2	2	2	2	2	2	2	2	2	2	2	1	2	1	1	2
4123	1	2	2	2	2	1	1	1	1	1	1	1	1	1	1	1	1	1	1	1	1	1	1	1	1	1	1	1	1	1	1	1	1	1	1	1	1	1	1	1	1	1	1	1	1
1687DS	1	1	1	1	2	1	1	1	1	2	1	1	1	1	2	1	1	1	1	2	1	1	1	1	2	1	1	1	1	2	1	1	1	1	2	1	1	1	1	1	1	1	1	1	1
2066 MJ	1	2	2	2	2	2	2	2	2	2	1	1	2	2	2	1	1	2	2	2	1	1	2	2	2	1	1	1	1	2	1	1	1	1	2	1	1	1	1	1	1	1	1	1	1
579	1	2	2	2	1	2	1	1	1	2	1	2	1	2	2	2	1	2	2	1	2	1	1	1	1	2	1	1	2	2	1	2	1	1	1	2	1	1	1	1	1	2	2	1	1
8583SE	1	1	1	1	1	1	1	1	1	1	1	1	1	1	1	1	1	1	1	1	1	1	1	1	1	1	1	1	1	1	1	1	1	1	1	1	1	1	1	1	1	1	1	1	1
	1	2	1	1	1	2	1	1	1	2	1	1	2	1	2	1	1	2	1	2	1	2	1	2	2	1	2	2	1	2	1	1	2	1	2	1	1	2	2	1	1	1	1	1	1
8965 CJ	1	1	1	2	2	1	1	1	2	2	1	1	1	1	2	1	1	1	1	1	1	1	1	1	1	1	1	1	1	1	1	1	1	1	1	1	1	1	1	1	1	1	1	1	1
6610EA	1	1	1	1	2	1	1	1	1	2	1	1	1	1	2	1	1	1	1	2	1	1	1	1	2	1	1	1	1	2	1	1	1	1	1	1	1	1	1	1	1	1	1	1	1
7008TF	2	2	2	2	2	1	1	2	2	2	1	1	1	1	2	1	1	1	2	2	1	1	1	1	1	1	1	1	1	1	1	1	1	1	1	1	1	1	1	1	1	1	1	1	1
7425DG	2	2	2	2	2	1	2	2	2	2	1	1	2	2	2	1	2	2	2	2	1	1	2	2	2	1	1	1	1	2	1	1	1	1	1	1	1	1	1	1	1	1	1	1	1
2224mj	2	2	2	2	2	2	1	2	2	2	1	1	1	1	2	1	1	1	1	1	1	1	1	1	1	1	1	1	1	1	1	1	1	1	1	1	1	1	1	1	1	1	1	1	1
5588cm	2	2	2	2	2	2	2	2	2	2	1	2	2	2	2	1	2	2	2	2	1	1	1	2	2	1	1	1	1	2	1	1	1	1	1	1	1	1	1	1	1	1	1	1	1
1003ns	2	2	2	2	2	2	2	2	2	2	1	2	2	2	2	1	2	1	2	2	1	1	1	1	2	1	1	1	1	2	1	1	1	1	1	1	1	1	1	1	1	1	1	1	1
7794+MF	2	2	2	2	2	2	2	2	2	2	1	2	2	2	2	1	1	2	2	2	1	1	1	2	2	1	1	1	2	2	1	1	1	2	1	1	1	1	1	1	1	1	1	1	1
4825 PA	2	2	2	2	2	1	2	2	2	2	1	1	2	2	2	1	1	2	2	2	1	1	1	2	2	1	1	1	1	2	1	1	1	1	1	1	1	1	1	1	1	1	1	1	1
5371pm	2	2	2	2	2	1	2	2	2	2	1	2	1	2	2	1	1	1	2	2	1	1	1	2	2	1	1	1	2	2	1	1	1	1	2	1	1	1	1	1	1	1	1	1	2
5830PS	1	1	2	1	2	1	1	1	2	2	1	1	1	2	2	1	1	1	1	1	1	1	1	1	2	1	1	1	1	1	1	1	1	1	1	1	1	1	1	1	1	1	1	1	1
1844PG	2	2	2	2	2	1	1	2	2	2	1	1	1	1	1	1	1	1	1	1	1	1	1	1	1	1	1	1	1	1	1	1	1	1	1	1	1	1	1	1	1	1	1	1	1
5118 GR	1	2	1	2	2	1	1	1	1	1	1	1	1	1	2	1	1	1	1	1	1	1	1	1	1	1	1	1	1	1	1	1	1	1	1	1	1	1	1	1	1	1	1	1	1
1986MR	2	2	2	2	2	1	1	2	2	2	1	1	1	2	2	1	1	1	1	2	1	1	1	2	2	1	1	1	1	2	1	1	1	1	1	1	1	1	1	1	1	1	1	1	1
6217LS	2	2	2	2	2	1	1	2	2	2	1	1	2	2	2	1	1	2	2	2	1	1	1	1	2	1	1	2	2	2	1	1	1	2	1	1	1	1	1	1	1	1	1	1	1
0258IA	2	1	1	1	1	1	1	1	1	1	1	1	1	1	1	1	1	1	1	1	1	1	1	1	1	1	1	1	1	1	1	1	1	1	1	1	1	2	1	1	1	1	1	1	1
2181cm	1	1	1	1	1	1	1	1	1	1	1	1	1	1	1	1	1	1	1	1	1	1	1	1	1	1	1	1	1	1	1	1	1	1	1	1	1	1	1	1	1	1	1	1	1
4607 TC	1	2	2	2	2	1	2	2	2	2	2	2	1	2	2	1	1	1	2	2	2	2	1	2	2	1	1	1	1	2	1	1	1	1	2	1	1	1	1	1	1	1	1	1	1
4731NR	2	2	2	2	2	2	2	2	2	2	1	1	1	2	1	1	1	1	1	1	1	1	1	1	1	1	1	1	1	1	1	1	1	1	1	1	1	1	1	1	1	1	1	1	1
6411CG	1	1	1	1	2	1	1	1	1	2	1	1	1	1	2	1	1	1	1	2	1	1	1	1	2	1	1	1	1	1	1	1	1	1	1	1	1	1	1	1	1	1	1	1	1
3416BM	1	2	1	2	2	1	1	1	1	2	1	1	1	1	2	1	1	1	1	1	1	1	1	1	2	1	1	1	1	1	1	1	1	1	1	1	1	1	1	1	1	1	1	1	1
8038AS	2	2	2	2	2	1	1	2	2	2	1	2	2	2	2	1	1	1	2	2	1	1	1	1	2	1	1	1	1	2	1	1	1	1	2	1	1	1	1	1	1	1	1	1	1
2559+IP	2	2	2	2	2	1	1	2	2	2	1	1	2	2	2	1	1	2	2	2	1	1	2	1	2	1	1	2	1	2	1	1	1	1	2	1	1	1	1	1	1	1	1	1	1
29AS	1	1	2	2	2	1	1	1	2	2	1	1	1	1	2	1	1	1	1	2	1	1	1	1	2	1	1	1	1	1	1	1	1	1	1	1	1	1	1	1	1	1	1	1	1
AM 6752	2	2	2	2	2	1	2	2	2	2	1	1	2	2	2	1	1	1	2	2	1	1	1	2	2	1	1	1	1	2	1	1	1	1	1	1	1	1	2	1	1	1	1	1	2
AL	1	1	1	2	2	1	1	1	1	2	1	1	1	1	2	1	1	1	1	2	1	1	1	1	1	1	1	1	1	2	1	1	1	1	1	1	1	1	1	1	1	1	1	1	1
12mb	1	2	2	2	2	1	1	2	2	2	1	1	1	2	2	1	1	1	1	2	1	1	1	1	1	1	1	1	1	1	1	1	1	1	1	1	1	1	1	1	1	1	1	1	1
6635JA	2	2	2	2	2	1	1	2	2	2	1	2	2	2	2	1	2	2	2	2	1	1	1	1	2	1	1	1	2	2	1	1	2	1	2	1	1	1	1	1	1	1	1	1	2
2924MI	2	2	2	2	2	1	1	2	2	2	1	1	2	2	2	1	1	2	2	2	1	1	2	2	2	1	1	2	2	2	1	1	2	1	2	1	1	1	1	1	1	1	1	1	2
5090ET	2	2	2	2	2	2	1	2	2	2	2	1	2	2	2	1	1	2	2	2	1	1	1	2	2	1	1	1	1	1	1	1	1	1	1	1	1	1	1	1	1	1	1	1	1
4924	1	2	2	2	2	1	2	2	2	2	1	1	1	1	2	1	1	1	2	2	1	1	1	1	2	1	1	1	1	2	1	1	1	1	1	1	1	1	1	1	1	1	1	1	1
5670CC	2	2	2	2	2	1	2	2	2	2	1	1	2	2	2	1	1	1	2	2	1	1	1	1	1	1	1	1	1	2	1	1	1	1	1	1	1	1	1	1	1	1	1	1	1
9390 JO	1	1	1	1	1	1	1	1	1	1	1	1	1	1	1	1	1	1	1	1	1	1	1	1	1	1	1	1	1	1	1	1	1	1	1	1	1	1	1	1	1	1	1	1	1
1084HM	1	2	2	2	2	1	1	2	1	1	1	1	2	1	2	1	1	1	1	2	1	1	1	1	2	1	1	1	1	1	1	1	1	1	2	1	1	1	1	1	1	1	1	1	2
0378+LM	1	2	2	2	2	2	2	2	2	2	1	2	2	1	2	1	1	2	1	2	1	1	1	2	2	1	2	2	1	2	1	1	1	1	1	1	1	1	1	1	1	1	1	1	1
1724MC	2	2	2	2	2	1	2	2	2	2	1	1	1	2	2	1	1	1	1	1	1	1	1	1	1	1	1	1	1	1	1	1	1	1	1	1	1	1	1	1	1	1	1	1	1
1138 MM	2	2	2	2	2	1	1	1	2	2	1	1	1	1	1	1	1	1	1	1	1	1	1	1	1	1	1	1	1	1	1	1	1	1	1	1	1	1	1	1	1	1	1	1	1
3482IC	2	2	2	2	2	1	1	2	2	2	1	1	2	2	2	1	1	2	2	2	1	1	2	2	2	1	1	1	2	2	1	1	2	2	2	1	1	1	2	1	1	1	1	2	2
8954fm	2	1	1	1	2	1	1	1	1	1	1	1	1	1	2	1	1	1	1	1	1	1	1	1	1	1	1	1	1	2	1	1	1	1	2	1	1	1	1	1	1	1	1	1	1
9125aa	1	1	2	2	2	1	1	1	1	2	1	1	1	1	1	1	1	1	1	1	1	1	1	1	1	1	1	1	1	2	1	1	1	1	1	1	1	1	1	1	1	1	1	1	1
7179JM	2	2	2	2	2	2	2	2	2	2	1	2	2	2	2	1	2	2	2	2	1	1	1	2	2	1	1	1	1	2	1	1	1	1	1	1	1	1	1	1	1	1	1	1	1
OA0506	2	2	2	1	2	1	1	2	1	2	1	1	1	2	2	1	1	1	1	1	1	1	1	1	1	1	1	1	1	1	1	1	1	1	1	1	1	1	1	1	1	1	1	1	1
2330GF	1	1	2	2	2	1	1	2	2	2	1	1	2	1	2	1	1	1	1	2	1	1	2	1	2	1	1	1	1	2	1	1	1	1	2	1	1	1	1	1	1	1	1	1	1
2499ms	1	1	2	1	1	1	1	1	1	1	1	1	1	1	1	1	1	1	1	1	1	1	1	1	1	1	1	1	1	1	1	1	1	1	1	1	1	1	1	1	1	1	1	1	1
8646 S. F.	1	1	1	2	1	1	1	1	1	1	1	1	1	1	1	1	1	1	1	1	1	1	1	1	1	1	1	1	1	1	1	1	1	1	1	1	1	1	1	1	1	1	1	1	1
7139RB	2	2	2	2	2	1	1	2	2	2	1	1	1	2	2	1	1	1	1	2	1	1	1	1	2	1	1	1	1	2	1	1	1	1	1	1	1	1	1	1	1	1	1	1	1
5231mf	2	2	2	2	2	2	2	2	2	2	2	2	2	2	2	2	2	2	2	2	2	2	1	2	2	1	1	1	1	1	1	1	1	1	1	1	1	1	1	1	1	1	1	1	1
8180CI	2	2	2	2	2	1	1	2	2	2	1	1	2	1	2	1	1	1	1	2	1	1	1	1	1	1	1	1	1	1	1	1	1	1	1	1	1	1	1	1	1	1	1	1	2
8876pc	1	1	1	1	1	1	1	1	1	1	1	1	1	1	1	1	1	1	1	1	1	1	1	1	1	1	1	1	1	1	1	1	1	1	1	1	1	1	1	1	1	1	2	1	1
0751	2	1	2	2	2	1	1	1	2	1	1	1	1	1	1	1	1	1	1	1	1	1	1	1	1	1	1	1	1	1	1	1	1	1	1	1	1	1	1	1	1	1	1	1	1
8260JM
1547JC	2	2	2	2	2	2	2	2	2	2	1	1	2	2	2	1	1	2	2	2	1	1	2	2	2	1	2	2	2	2	1	1	1	1	2	1	1	1	1	1	1	1	1	1	1
José	2	2	2	2	2	1	2	1	2	2	1	1	2	2	2	1	1	1	2	2	1	1	1	2	2	1	1	1	1	2	1	1	1	1	1	1	1	1	1	1	1	1	1	1	1
0168 cd	1	1	2	2	2	1	2	1	2	2	1	1	1	1	2	1	1	1	1	2	1	1	1	1	2	1	1	1	2	2	1	1	1	1	1	1	1	1	1	1	1	1	1	1	1
3557DM	1	2	2	2	2	1	1	1	1	2	1	1	1	1	2	1	1	1	1	1	1	1	1	1	1	1	1	1	1	1	1	1	1	1	1	1	1	1	1	1	1	1	1	1	1
1722SF	2	2	2	2	2	1	1	2	2	2	1	1	1	1	2	1	1	1	1	2	1	1	1	1	2	1	1	1	1	2	1	1	1	1	2	1	1	1	1	1	1	1	1	1	1
2516BS	1	1	1	2	2	1	1	1	1	2	1	1	1	1	2	1	1	1	1	2	1	1	1	1	2	1	1	1	1	1	1	1	1	1	1	1	1	1	1	1	1	1	1	1	1
5082JONU
8394LC
3600AS	1	2	2	2	2	1	2	2	2	2	1	1	2	2	2	1	1	1	1	2	1	1	1	1	2	1	1	1	1	2	1	1	1	2	1	1	1	1	1	1	1	1	1	1	1
1455MF	2	2	2	2	2	1	1	2	2	2	1	1	2	2	2	1	1	1	2	2	1	1	1	2	2	1	1	1	2	2	1	1	1	1	2	1	1	1	1	1	1	1	1	1	1
8327FAMA
3977MA	2	2	2	2	2	1	1	2	2	2	1	1	2	2	2	1	1	2	2	2	1	1	2	2	2	1	1	1	2	2	1	1	1	1	2	1	1	1	1	1	1	1	1	1	1
7658CS	1	1	1	1	1	1	1	1	1	1	1	1	1	1	1	1	1	1	1	1	1	1	1	1	1	1	1	1	1	1	1	1	1	1	1	1	1	1	1	2	1	1	1	1	1
3153SI	1	1	1	1	2	1	1	1	1	2	1	1	1	1	2	1	1	1	1	1	1	1	1	1	2	1	1	1	1	2	1	1	1	1	2	1	1	1	1	1	1	1	1	1	2
5087BC	1	1	2	2	2	1	1	2	2	2	1	1	2	1	2	1	1	1	2	2	1	1	2	1	2	1	1	1	1	2	1	1	1	1	1	1	1	1	1	1	1	1	1	1	2
9905 FR
2300 S L
3385FS	2	2	2	2	2	2	2	2	2	2	1	2	1	2	2	1	2	2	2	2	1	2	2	2	2	1	1	1	2	2	1	1	1	2	2	1	1	1	1	1	1	1	1	1	1
1106jm
2755cr
	1	1	1	1	1	1	1	1	1	1	1	1	1	1	1	1	1	1	1	1	1	1	1	1	1	1	1	1	1	1	1	1	1	1	1	1	1	1	1	1	1	1	1	1	1
2977	2	2	2	2	2	1	2	2	2	2	1	2	2	2	2	1	1	2	2	2	1	1	2	1	2	1	1	1	2	2	1	1	1	1	2	1	1	1	1	1	1	1	1	1	1
	2	2	1	2	2	1	1	1	1	1	1	1	1	1	2	1	1	1	1	1	1	1	1	1	1	1	1	1	1	1	1	1	1	1	1	1	1	1	1	1	1	1	1	1	1
8288LM	2	2	2	2	2	2	2	2	2	2	2	2	2	2	2	2	2	2	2	2	1	1	1	2	2	1	1	1	1	1	1	1	1	1	1	1	1	1	1	1	1	1	1	1	1
9109	1	1	2	2	2	1	1	1	2	2	1	1	1	1	2	1	1	1	1	1	1	1	1	1	1	1	1	1	1	1	1	1	1	1	1	1	1	1	1	1	1	1	1	1	1
4594JM	2	2	2	2	2	2	2	2	2	2	1	2	2	2	2	1	1	2	2	2	1	1	2	1	2	1	1	1	1	2	1	1	1	1	1	1	1	1	1	1	1	1	1	1	1
9461+ PR	1	1	1	1	2	1	1	1	1	1	1	1	1	1	1	1	1	1	1	1	1	1	1	1	1	1	1	1	1	1	1	1	1	1	1	1	1	1	1	1	1	1	1	1	1
5648jv	1	1	1	1	2	1	1	2	1	2	1	1	2	2	2	1	1	1	1	2	1	1	1	1	2	1	1	1	1	1	1	1	1	1	1	1	1	2	1	1	1	1	1	1	1
6581 SF	1	1	1	2	2	1	1	1	1	2	1	1	1	1	2	1	1	1	1	2	1	1	1	1	2	1	1	1	1	2	1	1	1	1	2	1	1	1	1	1	1	1	1	1	2
6472AL	1	2	2	2	2	1	1	1	1	2	1	1	1	2	2	1	1	1	1	2	1	1	1	1	2	1	1	1	1	2	1	1	1	1	1	1	1	1	1	1	1	1	1	1	2
5421fm	2	2	2	2	2	1	1	1	1	2	1	1	1	1	2	1	1	1	1	1	1	1	1	1	2	1	1	1	1	1	1	1	1	1	2	1	1	1	1	1	1	1	1	1	1
7771MG	2	2	1	2	2	1	1	2	2	2	1	1	1	2	2	1	1	1	1	2	1	1	1	2	2	1	1	1	1	1	1	1	1	1	2	1	1	1	1	1	1	1	1	1	1
1412EO	2	2	2	2	2	1	1	2	2	2	1	1	2	1	2	1	1	2	2	2	1	1	1	2	2	1	2	1	2	2	1	1	1	1	2	1	1	1	1	1	1	1	1	1	1
2567NM	2	2	2	2	2	2	2	2	2	2	2	2	2	2	2	2	2	2	2	2	2	2	2	2	2	2	2	2	2	2	2	2	2	2	2	2	2	2	2	2	2	2	2	2	2
8873	1	1	1	2	1	1	1	1	1	1	1	1	1	1	2	1	1	1	1	1	1	1	1	1	2	1	1	1	1	1	1	1	1	1	2	1	1	1	1	1	1	1	1	1	1
0791BR	2	2	2	2	2	2	2	2	2	2	1	1	2	2	2	1	1	2	2	2	1	1	1	1	2	1	1	1	2	2	1	1	1	1	2	1	1	1	1	1	1	1	1	1	1
6889rs	2	2	2	2	2	2	2	2	2	2	2	2	2	2	2	2	2	2	2	2	1	1	1	2	2	1	1	1	1	2	1	1	1	1	2	1	1	1	1	1	1	1	1	1	1
6543MS	1	1	1	1	1	1	1	1	1	1	1	1	1	1	1	1	1	1	1	1	1	1	1	1	1	1	1	1	1	1	1	1	1	1	1	1	1	1	1	1	1	1	1	1	1
9603TC	2	2	2	2	2	2	2	2	2	2	1	2	2	2	2	1	1	1	2	2	1	1	1	2	1	1	1	1	1	1	1	1	1	1	1	1	1	1	1	1	1	1	1	1	1
	1	1	1	1	1	1	1	1	1	1	1	1	1	1	1	1	1	1	1	1	1	1	1	1	1	1	1	1	1	1	1	1	1	1	1	1	1	1	1	1	1	1	1	1	1
1409ac	2	2	2	2	2	1	2	1	2	1	1	1	2	1	2	2	2	1	1	1	2	2	1	2	1	1	1	2	1	1	1	1	1	2	1	1	1	2	1	2	1	1	1	1	2
6872mm	1	2	2	2	2	1	1	1	2	2	1	1	1	2	2	1	1	1	1	2	1	1	1	1	2	1	1	1	1	2	1	1	1	1	2	1	1	1	1	1	1	1	1	1	1
3682NC	2	2	2	2	2	2	2	2	2	2	2	2	2	2	2	2	2	2	2	2	1	2	2	2	2	1	1	1	2	2	2	1	2	1	2	1	1	1	1	1	1	1	1	1	1
8274hs	2	2	2	2	2	2	2	2	2	2	2	2	2	2	2	2	2	2	2	2	2	2	2	2	2	1	2	1	2	2	1	1	2	1	2	1	1	1	1	1	1	1	1	1	1
4623	1	2	2	2	2	1	1	1	2	2	1	1	1	2	2	1	1	1	2	2	1	1	1	1	2	1	1	1	1	2	1	1	1	1	1	1	1	1	1	1	1	1	1	1	1
2948jl	2	2	2	2	2	1	1	2	2	2	1	1	1	1	1	1	1	1	2	2	1	1	1	1	1	1	1	1	1	1	1	1	1	1	1	1	1	1	1	1	1	1	1	1	1
6372 Sérgio Nuno	1	1	1	1	2	1	1	1	1	2	1	1	1	1	2	1	1	1	1	2	1	1	1	1	2	1	1	1	1	2	1	1	1	1	2	1	1	1	1	1	1	1	1	1	2
9353	2	1	2	2	2	1	1	1	2	2	1	1	1	1	2	1	1	1	1	2	1	1	1	1	2	1	1	1	1	2	1	1	1	1	1	1	1	1	1	1	1	1	1	1	1
6493JP	1	2	2	2	2	1	1	2	2	2	1	1	2	2	2	1	1	2	2	2	1	1	1	2	2	1	1	1	1	2	1	1	1	1	1	1	1	1	1	1	1	1	1	1	1
6907AC	1	2	1	2	2	1	1	1	1	2	1	1	1	1	2	1	1	1	1	2	1	1	1	1	1	1	1	1	1	1	1	1	1	1	1	1	1	1	1	1	1	1	1	1	1
9828 m g	1	1	1	1	1	1	1	1	1	1	1	1	1	1	1	1	1	1	1	1	1	1	1	1	1	1	1	1	1	1	1	1	1	1	1	1	1	1	1	1	1	1	1	1	1
0566JC	2	2	2	2	2	1	2	2	2	2	1	1	2	2	2	1	1	2	2	2	1	1	2	2	2	1	1	1	1	2	1	1	1	1	2	1	1	1	1	1	1	1	1	1	1
2662CV	1	1	2	1	2	1	1	2	2	2	1	1	1	1	2	1	1	2	1	2	1	1	2	1	1	1	1	1	1	1	1	1	1	1	1	1	1	1	1	1	1	1	1	1	1
7394MF
24rs	1	2	2	2	2	1	1	2	1	2	1	1	1	1	2	1	1	2	1	2	1	1	1	1	2	1	1	1	1	1	1	1	1	1	1	1	1	1	1	1	1	1	1	1	1
6844MC	1	1	1	1	1	1	1	1	1	1	1	1	1	1	1	1	1	1	1	1	1	1	1	1	1	1	1	1	1	1	1	1	1	1	1	1	1	1	1	1	1	1	1	1	1
4243ar	2	2	2	2	2	1	1	2	2	2	1	2	2	2	2	1	1	1	1	2	1	1	2	1	2	1	1	1	1	2	1	1	1	1	2	1	1	1	1	1	1	1	1	2	1
2754MA	1	1	1	2	2	1	1	1	2	2	1	1	1	1	2	1	1	1	2	2	1	1	1	1	2	1	1	1	1	1	1	1	1	1	1	1	1	1	1	1	1	1	1	1	2
8996	2	2	2	2	2	1	1	1	1	1	1	1	1	1	1	1	1	1	1	1	1	1	1	1	1	1	1	1	1	1	1	1	1	1	1	1	1	1	1	1	1	1	1	1	1
6309 A M
Af5017	2	2	2	2	2	1	1	2	2	2	1	1	1	1	2	1	1	2	1	2	1	1	1	2	2	1	1	1	1	1	1	1	2	1	1	1	1	1	1	1	1	1	1	1	1
4621MC	2	2	2	2	2	1	1	2	2	2	1	1	2	2	2	1	1	2	2	2	1	1	1	2	2	1	1	1	1	2	1	1	1	1	1	1	1	1	1	1	1	1	1	1	1
0052PS	2	2	2	2	2	1	1	2	2	2	1	1	1	2	2	1	1	1	2	2	1	1	1	1	2	1	1	1	1	2	1	1	1	1	1	1	1	1	1	1	1	1	1	1	1
4910AG
5057 pl	1	1	2	2	2	1	1	1	2	2	1	1	1	1	2	1	1	1	1	2	1	1	1	1	2	1	1	1	1	2	1	1	1	1	1	1	1	1	1	1	1	1	1	1	1
0817JP	1	1	2	2	2	1	1	2	2	2	1	1	1	2	2	1	1	1	2	2	1	1	1	2	2	1	1	1	1	2	1	1	1	2	2	1	1	1	1	1	1	1	1	1	2
3851JC	1	1	2	2	2	1	1	1	1	1	1	1	1	1	1	1	1	1	1	1	1	1	1	1	1	1	1	1	1	1	1	1	1	1	1	1	1	1	1	1	1	1	1	1	1
2846MP	1	1	1	1	1	1	1	1	1	1	1	1	1	1	1	1	1	1	1	1	1	1	1	1	1	1	1	1	1	1	1	1	1	1	1	1	1	1	1	1	1	1	1	1	1
5178aj	1	2	2	2	2	1	1	2	2	2	1	1	1	2	2	1	1	1	1	2	1	1	1	1	2	1	1	1	1	2	1	1	1	1	1	1	1	1	1	1	1	1	1	1	1
1919+CP	2	2	2	2	2	1	1	2	2	2	1	1	2	2	2	1	1	2	2	2	1	1	2	2	2	1	1	2	2	2	1	1	2	2	2	1	1	2	2	2	1	1	2	2	2
2342pf	2	2	2	2	2	1	1	2	2	2	1	1	1	1	1	1	1	1	1	2	1	1	1	1	1	1	1	1	1	2	1	1	1	1	1	1	1	1	1	1	1	1	1	1	1
1957JC	2	2	2	2	2	1	1	2	1	2	1	1	1	2	2	1	1	1	2	2	1	1	1	1	2	1	1	1	1	1	1	1	1	1	1	1	1	1	1	1	1	1	1	1	1
0040JA	1	1	2	2	2	1	2	1	2	2	1	1	1	1	2	1	1	1	1	1	1	1	1	1	2	1	1	1	1	1	1	1	1	1	1	1	1	1	1	1	1	1	1	1	2
1229GE	1	1	2	2	2	1	1	1	2	2	1	1	1	2	2	1	1	1	2	2	1	1	1	1	1	1	1	1	1	1	1	1	1	1	1	1	1	1	1	1	1	1	1	1	1
8574HF	2	2	2	2	2	2	2	2	2	2	1	1	2	1	2	1	1	2	2	2	1	1	1	1	2	1	1	1	2	2	1	1	1	1	1	1	1	1	1	1	1	1	1	1	1
1228ic	1	2	2	2	2	1	1	2	2	2	1	1	2	2	2	1	2	1	2	2	1	2	1	1	1	1	1	2	2	2	1	2	1	1	2	1	2	2	1	1	1	2	1	1	2
6766jm	1	2	2	2	2	1	1	1	2	2	1	1	1	1	1	1	1	1	1	1	1	1	1	1	1	1	1	1	1	2	1	1	1	1	1	1	1	1	1	1	1	1	1	1	1
4348 + JC	2	2	2	2	2	2	2	2	2	2	2	2	2	2	2	2	2	2	2	2	1	1	2	2	1	1	1	1	1	1	1	1	1	1	1	1	1	1	1	1	1	1	1	1	1
4739nr	1	1	1	1	1	1	1	1	1	1	1	1	1	1	1	1	1	1	1	1	1	1	1	1	1	1	1	1	1	1	1	1	1	1	1	1	1	1	1	1	1	1	1	1	1
1704sm	1	1	1	1	1	1	1	1	1	1	1	1	1	1	1	1	1	1	1	1	1	1	1	1	1	1	1	1	1	1	1	1	1	1	1	1	1	1	1	1	1	1	1	1	1
0209	1	2	2	2	2	2	1	2	2	2	1	1	2	2	2	1	1	1	2	2	1	1	1	1	1	1	1	1	1	1	1	1	1	1	1	1	1	1	1	1	1	1	1	1	1
Edna Almeida	1	1	1	1	1	1	1	1	1	1	1	1	1	1	1	1	1	1	1	1	1	1	1	1	1	1	1	1	1	1	1	1	1	1	1	1	1	1	1	1	1	1	1	1	1
9338RC	1	1	2	2	2	1	1	1	2	2	1	1	1	1	2	1	1	1	1	2	1	1	1	1	2	1	1	1	1	2	1	1	1	1	1	1	1	1	1	1	1	1	1	1	1
4807FA	1	2	2	2	2	1	1	2	2	2	1	1	1	2	2	1	1	1	1	2	1	1	1	1	2	1	1	1	1	2	1	1	1	1	2	1	1	1	1	1	1	1	1	1	2
5106	2	2	2	2	2	2	1	2	2	2	1	1	2	2	2	1	1	2	2	2	1	1	2	2	2	1	1	2	2	2	1	1	2	2	2	1	1	2	2	2	1	1	2	2	2
5750	2	1	2	2	2	1	1	1	2	2	1	1	1	1	1	1	1	1	1	1	1	1	1	1	1	1	1	1	1	1	1	1	1	1	1	1	1	1	1	1	1	1	1	1	1
4454fm	1	2	2	2	2	1	1	1	2	2	1	1	1	1	2	1	1	1	1	2	1	1	1	1	2	1	1	1	1	2	1	1	1	1	2	1	1	1	1	1	1	1	1	1	2
95	1	1	2	2	2	1	1	2	2	2	1	1	1	2	2	1	1	2	2	2	1	1	1	1	2	1	1	1	2	2	1	1	1	1	1	1	1	1	1	1	1	1	1	1	1
6725 JM	1	2	2	2	2	1	1	1	1	1	1	1	1	1	1	1	1	1	1	1	1	1	1	1	1	1	1	1	1	1	1	1	1	1	1	1	1	1	1	1	1	1	1	1	1
9961NC	2	1	2	2	2	1	1	2	2	1	2	1	1	1	1	1	1	1	1	2	2	1	1	1	1	1	2	2	1	1	1	1	2	1	1	1	1	1	1	1	1	1	1	1	1
4216jp	1	2	1	2	2	1	1	1	2	2	1	1	1	2	2	1	1	1	2	2	1	1	1	2	2	1	1	1	2	2	1	1	2	2	2	1	1	1	2	1	1	1	1	1	2
2276jc	1	1	1	1	1	1	1	1	1	1	1	1	1	1	1	1	1	1	1	1	1	1	1	1	1	1	1	1	1	1	1	1	1	1	1	1	1	1	1	1	1	1	1	1	1
0651AI	2	2	2	2	1	1	1	1	1	2	1	1	2	1	1	1	1	1	1	1	1	1	1	1	1	1	1	1	1	1	1	1	1	1	1	1	1	1	1	1	1	1	1	1	1
3396sj	2	1	2	2	2	1	1	1	1	2	1	1	1	1	1	1	1	1	1	1	1	1	1	1	1	1	1	1	1	1	1	1	1	1	1	1	1	1	1	1	1	1	1	1	1
5182BO	1	1	1	2	2	1	1	1	2	2	1	1	1	1	2	1	1	1	1	2	1	1	1	1	2	1	1	1	1	2	1	1	1	1	1	1	1	1	1	1	1	1	1	1	1
8320lf	1	1	2	2	2	1	1	1	1	1	1	1	1	1	1	1	1	1	1	1	1	1	1	1	1	1	1	1	1	1	1	1	1	1	1	1	1	2	1	1	1	1	1	1	1
7273MI	2	2	2	2	2	1	1	2	2	2	1	1	1	1	2	1	1	1	1	2	1	1	1	1	2	1	1	1	1	2	1	1	1	1	1	1	1	1	1	1	1	1	1	1	1
6145BM	2	2	2	2	2	1	1	2	2	2	1	1	2	2	2	1	1	1	1	2	1	1	1	1	1	1	1	1	1	1	1	1	1	1	1	1	1	1	1	1	1	1	1	1	1
1871AF	2	2	2	2	2	1	2	2	2	2	1	1	2	2	2	1	1	2	2	2	1	1	1	2	2	1	1	1	1	2	1	1	1	1	1	1	1	1	1	1	1	1	1	1	1
4029 cj	2	2	2	2	2	2	2	2	2	2	1	1	1	2	2	1	1	1	2	2	1	1	1	1	2	1	1	1	1	1	1	1	1	1	1	1	1	1	1	1	1	1	1	1	1
8928jm	2	2	2	2	2	1	2	2	2	2	1	1	2	2	2	1	1	1	2	2	1	1	1	1	2	1	1	1	1	2	1	1	1	1	2	1	1	1	1	1	1	1	1	1	2
9074CI	1	1	2	2	2	1	1	1	2	2	1	1	2	2	2	1	1	1	2	2	1	1	1	2	2	1	1	1	2	2	1	1	1	1	2	1	1	1	1	1	1	1	1	1	1
	1	1	1	1	1	1	1	1	1	1	1	1	1	1	1	1	1	1	1	1	1	1	1	1	1	1	1	1	1	1	1	1	1	1	1	1	1	1	1	1	1	1	1	1	1
1313pj	1	1	1	1	1	1	1	1	1	1	1	1	1	1	1	1	1	1	1	1	1	1	1	1	1	1	1	1	1	1	1	1	1	1	1	1	1	1	1	1	1	1	1	1	1
3696	1	2	2	2	2	1	2	2	2	2	1	1	2	2	2	1	1	2	2	2	1	1	1	1	2	1	1	1	1	2	1	1	1	2	2	1	1	1	1	1	1	1	1	1	1
334996	2	2	2	2	2	1	1	2	1	2	2	1	1	1	2	1	1	1	1	2	1	1	1	1	1	1	1	1	1	1	1	1	1	1	1	1	1	1	1	1	1	1	1	1	1
0512fc	1	2	2	2	2	1	1	1	2	2	1	1	1	1	2	1	1	1	1	1	1	1	1	1	1	1	1	1	1	1	1	1	1	1	1	1	1	1	1	1	1	1	1	1	1
6272pf	1	1	1	1	1	1	1	1	1	1	1	1	1	1	1	1	1	1	1	1	1	1	1	1	1	1	1	1	1	1	1	1	1	1	1	1	1	1	1	1	1	1	1	1	1
2058MM	2	2	2	2	2	1	2	2	2	2	1	1	1	2	2	1	1	1	2	2	1	1	1	2	2	1	1	1	2	2	1	1	1	1	1	1	1	1	1	1	1	1	1	1	1
9333fm	1	2	2	2	2	1	1	1	1	2	1	1	1	1	1	1	1	1	1	1	1	1	1	1	1	1	1	1	1	1	1	1	1	1	1	1	1	1	1	1	1	1	1	1	1
5258fa
0503fr
4016 SF
9496MD	1	1	1	1	1	1	1	1	1	1	1	1	1	1	1	1	1	1	1	1	1	1	1	1	1	1	1	1	1	1	1	1	1	1	1	1	1	1	1	1	1	1	1	1	1
9517TS
9743 MA
5857AC
4671jm	1	1	1	1	1	1	1	1	1	1	1	1	1	1	1	1	1	1	1	1	1	1	1	1	1	1	1	1	1	1	1	1	1	1	1	1	1	1	1	1	1	1	1	1	1
0142	1	1	1	1	2	1	1	1	1	2	1	1	1	1	2	1	1	1	1	1	1	1	1	1	1	1	1	1	1	2	1	1	1	1	1	1	1	1	1	1	1	1	1	1	2
9841CS	1	1	1	2	2	1	1	1	2	2	1	1	1	2	2	1	1	1	1	2	1	1	1	1	2	1	1	1	1	1	1	1	1	1	1	1	1	1	1	1	1	1	1	1	1
3514 + MS	1	1	2	2	2	1	1	2	2	1	1	1	1	1	1	1	1	1	1	1	1	1	1	1	1	1	1	1	1	2	1	1	1	2	1	1	1	1	1	1	1	1	1	1	1
9157AG	1	1	1	2	2	1	1	2	1	1	1	1	2	1	2	1	1	2	2	2	1	1	1	1	2	1	1	1	1	2	1	1	2	1	2	1	1	1	1	1	1	1	1	1	1
2130MJ	1	2	2	2	2	1	1	1	1	2	1	1	1	1	1	1	1	1	1	1	1	1	1	1	1	1	1	1	1	1	1	1	1	1	1	1	1	1	1	1	1	1	1	1	1
2996RS
	2	2	2	2	2	1	2	2	2	2	1	2	1	2	2	1	1	1	2	2	1	1	2	2	2	1	1	1	2	2	1	1	1	2	2	1	1	1	1	1	1	1	1	1	2
8210	2	2	2	2	2	1	1	2	2	2	1	1	2	2	2	1	1	2	2	2	1	1	2	2	2	1	1	1	1	2	1	1	1	1	2	1	1	1	1	1	1	1	1	1	1
1266IF	2	2	2	2	2	2	2	2	2	2	1	2	2	2	2	1	1	2	2	2	1	1	1	2	2	1	1	1	1	2	1	1	2	2	2	1	1	1	1	1	1	1	1	2	2
9082MC	2	2	2	2	2	1	1	1	1	2	1	1	1	2	1	1	1	1	1	1	1	1	1	1	2	1	1	1	1	1	1	1	1	1	1	1	1	1	1	1	1	1	1	1	1
6689	1	2	2	2	2	1	1	1	2	2	1	1	1	1	2	1	1	1	1	2	1	1	1	1	2	1	1	1	1	2	1	1	1	1	1	1	1	1	1	1	1	1	1	1	1
6031 DI	1	2	2	2	2	1	1	2	2	2	1	1	2	2	2	1	1	2	2	2	1	1	1	2	2	1	1	1	1	2	1	1	1	1	1	1	1	1	1	1	1	1	1	1	1
8909AB	1	2	2	2	2	1	1	1	2	2	1	1	1	1	2	1	1	1	2	2	1	1	1	1	2	1	1	1	1	2	1	1	1	1	1	1	1	1	1	1	1	1	1	1	1
9598JD	2	2	2	2	2	2	2	2	2	2	2	1	2	1	2	1	2	1	1	1	1	1	1	1	1	1	1	1	1	1	1	1	1	1	1	1	1	1	1	1	1	1	1	1	1
3267	2	2	2	2	2	1	2	2	2	2	1	2	2	2	2	1	1	1	2	2	1	1	1	2	2	2	1	1	1	1	1	1	2	1	2	1	1	1	1	1	1	1	1	1	1
9398AR	1	2	2	2	2	1	1	2	2	2	1	1	1	2	2	1	1	1	2	2	1	1	1	2	2	1	1	1	1	2	1	1	1	1	1	1	1	1	1	1	1	1	1	1	1
6686 MS
5710 PF
1096JP	1	1	1	1	1	1	1	1	1	1	1	1	1	1	1	1	1	1	1	1	1	1	1	1	1	1	1	1	1	1	1	1	1	1	1	1	1	1	1	1	1	1	1	1	1
7516AM
0412
5147DC
4372dg
Augusto Oliveira
9900 M
1409AC	2	2	2	2	2	2	2	1	2	2	1	1	1	1	1	1	1	1	1	1	1	1	1	1	1	1	1	1	1	1	1	1	1	1	1	1	1	1	1	1	1	1	1	1	1
4110JD	2	2	2	2	2	2	2	2	2	2	1	2	2	2	2	2	2	2	2	2	2	2	1	2	2	1	1	2	1	2	1	1	1	1	1	1	1	1	1	1	1	1	1	1	1
8067MA	2	1	2	2	2	1	1	2	1	1	1	1	2	1	2	1	1	1	2	1	1	1	1	1	1	1	1	1	1	1	1	1	1	1	1	1	1	1	1	1	1	1	1	1	1
3813BT	2	2	2	2	2	1	1	2	2	2	1	1	2	2	2	1	1	1	2	2	1	1	1	1	1	1	1	1	1	1	1	1	1	1	1	1	1	1	1	1	1	1	1	1	1
5950AB	1	1	1	1	1	2	2	2	2	1	1	1	1	1	2	1	1	1	2	2	1	1	1	1	1	1	1	1	1	1	1	1	1	1	1	1	1	1	1	1	1	1	1	1	1
27LI	2	2	2	1	1	2	1	1	2	2	2	2	2	1	1	1	1	2	2	2	2	2	1	2	2	2	1	1	1	1	1	1	1	1	1	1	1	1	2	1	1	1	1	1	1
3716JL	2	2	2	2	2	1	2	1	2	2	1	1	1	2	2	1	1	1	1	2	1	1	1	1	2	1	1	1	1	2	1	1	1	1	1	1	1	1	1	1	1	1	1	1	1
1928LA	1	1	2	2	2	1	1	2	2	2	1	1	2	2	2	1	1	1	2	2	1	1	1	2	2	1	1	1	2	2	1	1	2	1	2	1	1	1	1	1	1	1	1	1	1
5399mm	1	1	2	2	1	1	2	1	1	1	1	1	1	1	2	2	1	1	2	1	1	1	1	1	1	1	2	1	1	2	2	1	1	1	2	1	2	1	2	1	1	1	1	1	1
7657GF	1	1	1	1	2	1	1	1	1	2	1	1	1	1	2	1	1	1	1	1	1	1	1	1	2	1	1	1	1	2	1	1	1	1	1	1	1	1	1	1	1	1	1	1	2
1269CF	1	2	2	2	2	1	2	2	2	2	1	2	2	2	2	1	1	2	2	2	1	1	2	2	2	1	1	2	2	2	1	1	2	2	2	1	1	1	1	1	1	1	1	1	1
9170IO	2	2	2	2	2	1	2	2	2	2	1	1	2	2	2	1	1	2	2	2	1	1	2	2	2	1	1	1	2	2	1	1	1	1	2	1	1	1	1	1	1	1	1	1	1
5704AF	2	2	2	2	2	2	2	2	2	2	1	1	2	2	2	1	1	1	1	2	1	1	1	2	2	1	1	1	1	2	1	1	1	1	1	1	1	1	1	1	1	1	1	1	1
3323AA	2	2	2	2	2	1	2	2	2	2	1	1	2	2	2	1	1	1	2	2	1	1	1	1	1	1	1	1	1	2	1	1	1	1	1	1	1	1	1	1	1	1	1	1	1
46MC	1	1	2	2	2	1	1	1	2	2	1	1	1	2	2	1	1	1	2	2	1	1	1	1	2	1	1	1	1	2	1	1	1	1	1	1	1	1	1	1	1	1	1	1	1
7149II	2	2	2	2	2	1	2	2	2	2	1	1	2	2	2	1	1	1	2	2	1	1	1	1	2	1	1	1	1	2	1	1	1	1	1	1	1	1	1	1	1	1	1	1	1
4358AB	1	2	2	2	2	1	2	2	2	2	2	1	2	2	2	1	2	2	2	2	1	1	2	2	2	1	1	2	2	2	1	1	2	2	2	1	1	2	2	1	2	1	1	1	2
3319SL	2	2	2	2	2	2	2	2	2	2	1	1	1	2	2	1	1	1	1	1	1	1	2	1	1	1	1	1	1	1	1	1	1	1	1	1	1	1	1	1	1	1	1	1	1
9765EL	2	2	2	2	2	1	1	2	2	2	1	1	2	1	2	1	1	2	1	2	1	1	1	1	2	1	1	1	1	2	1	1	1	1	1	1	1	1	1	1	1	1	1	1	1
9662DS	1	2	2	2	2	2	1	2	2	2	1	1	2	1	2	1	1	1	2	2	1	1	1	2	1	1	1	1	1	1	1	1	1	1	1	1	1	1	1	1	1	1	1	1	1
7164RA	2	2	2	2	2	2	2	2	2	2	1	1	2	2	2	1	2	1	2	2	1	1	1	1	1	1	1	1	1	2	1	1	1	1	2	1	1	1	1	1	1	1	1	1	2
7918DS	2	1	2	2	2	1	2	2	2	2	1	2	2	2	2	1	1	2	2	2	1	1	1	1	2	1	1	1	2	2	1	1	1	1	2	1	1	1	1	1	1	1	1	1	1
7833IS	2	2	2	2	2	2	2	2	2	2	1	1	2	2	2	1	1	2	2	2	1	1	1	2	2	1	1	1	2	2	1	1	2	2	2	1	1	1	1	1	1	1	1	1	1
8965IG	2	2	2	2	2	2	2	2	2	2	1	1	2	2	2	1	1	1	1	2	1	1	1	1	2	1	1	1	1	2	1	1	1	1	1	1	1	1	1	1	1	1	1	1	1
2370INPI	1	1	1	1	1	1	1	1	1	1	1	1	1	1	1	1	1	1	1	1	1	1	1	1	1	1	1	1	1	1	1	1	1	1	1	1	1	1	1	1	1	1	1	1	1
2405AF	1	1	2	2	2	1	1	1	1	2	1	1	1	1	1	1	1	1	1	2	1	1	1	1	1	1	1	1	1	1	1	1	1	1	1	1	1	1	1	1	1	1	1	1	1
7573FF	2	2	2	2	2	1	2	2	2	2	1	2	2	2	2	1	1	1	1	2	1	1	1	1	1	1	1	1	1	1	1	1	1	1	1	1	1	1	1	1	1	1	1	1	1
7655MB	2	2	2	2	2	1	1	1	2	2	1	1	1	1	1	1	1	1	1	2	1	1	1	1	1	1	1	1	1	1	1	1	1	1	1	1	1	1	1	1	1	1	1	1	1
6075MG	1	2	2	2	2	2	1	2	2	2	1	1	1	1	2	1	1	1	2	2	1	1	1	2	2	1	1	1	1	2	1	1	1	1	1	1	1	1	1	1	1	1	1	1	1
8181GF	2	2	2	2	2	1	1	2	2	2	1	1	1	1	2	1	1	1	1	2	1	1	1	1	1	1	1	1	1	2	1	1	1	1	2	1	1	1	1	1	1	1	1	1	1
7530	2	1	2	2	1	1	1	2	2	2	1	2	1	2	2	1	1	1	2	1	1	2	1	1	2	2	1	2	2	2	2	2	2	2	2	2	2	2	2	2	1	1	1	2	1
1251SG	2	2	2	2	2	1	1	1	1	2	1	1	1	1	2	1	1	1	1	2	1	1	1	1	2	1	1	1	1	2	1	1	1	1	2	1	1	1	1	1	1	1	1	1	2
9693LF	1	2	2	2	2	1	1	2	2	2	1	1	1	1	2	1	1	1	2	2	1	1	1	1	2	1	1	1	1	2	1	1	1	1	2	1	1	1	1	1	1	1	1	1	1
5917FS	1	2	2	2	2	1	1	2	2	2	1	1	1	1	2	1	1	1	1	2	1	1	1	1	1	1	1	1	1	1	1	1	1	1	1	1	1	1	1	1	1	1	1	1	1
1251SG	2	2	2	2	2	1	1	2	1	2	1	1	1	1	2	1	1	1	1	2	1	1	1	1	1	1	1	1	1	2	1	1	1	1	2	1	1	1	1	1	1	1	1	1	2
7922cs	1	1	2	2	2	1	1	1	1	2	1	1	1	1	1	1	1	1	1	2	1	1	1	1	1	1	1	1	1	1	1	1	1	1	1	1	1	1	1	1	1	1	1	1	1
0816LR	1	1	2	2	2	1	1	2	2	2	1	1	1	2	2	1	1	2	1	2	1	1	1	1	2	1	1	1	1	1	1	1	1	1	2	1	1	1	1	1	1	1	1	1	2
7919BM	2	2	2	2	2	1	1	2	2	2	1	1	2	2	2	1	1	1	2	2	1	1	1	1	1	1	1	1	1	1	1	1	1	1	1	1	1	1	1	1	1	1	1	1	1
9241FR	1	1	1	1	1	1	1	1	1	1	1	1	1	1	1	1	1	1	1	1	1	1	1	1	1	1	1	1	1	1	1	1	1	1	1	1	1	1	1	1	1	1	1	1	1
5943NR	1	2	2	2	2	1	2	2	2	2	1	1	2	2	2	1	1	1	2	2	1	1	1	1	2	1	1	1	2	2	1	1	1	1	1	1	1	1	1	1	1	1	1	1	1
5936JM	2	2	1	2	2	1	1	2	1	2	1	1	1	1	2	1	1	1	1	2	1	1	1	1	1	1	1	1	1	1	1	1	1	1	1	1	1	1	1	1	1	1	1	1	1
5352CT	2	2	2	2	2	2	2	2	2	2	1	1	1	2	2	1	1	1	1	2	1	1	1	1	2	1	1	1	1	1	1	1	1	1	1	1	1	1	1	1	1	1	1	1	1
4464LG	2	2	2	2	2	1	1	1	2	2	1	1	1	1	2	1	1	1	1	2	1	1	1	1	2	1	1	1	1	1	1	1	1	1	1	1	1	1	1	1	1	1	1	1	1
6704GR	1	1	2	2	2	1	1	1	1	2	1	1	1	1	2	1	1	1	1	1	1	1	1	1	1	1	1	1	1	1	1	1	1	1	1	1	1	1	1	1	1	1	1	1	1
7564BC	1	1	2	2	2	1	1	1	2	1	1	1	1	1	2	1	1	1	1	1	1	1	1	1	1	1	1	1	1	1	1	1	1	1	1	1	1	1	1	1	1	1	1	1	1
7591MS	1	1	2	2	2	1	1	1	2	2	1	1	1	2	2	1	1	1	2	2	1	1	1	2	2	1	1	1	2	2	1	1	1	1	1	1	1	1	1	1	1	1	1	1	1
7779BA	1	2	2	2	2	1	1	1	1	1	1	1	1	1	1	1	1	1	1	1	1	1	1	1	2	1	1	1	1	1	1	1	1	1	2	1	1	1	1	1	1	1	1	1	1
7558AJ	1	1	1	2	2	1	1	1	2	2	1	1	1	1	1	1	1	1	1	1	1	1	1	1	1	1	1	1	1	1	1	1	1	1	1	1	1	1	1	1	1	1	1	1	1
2896GABRIELAMATOS	1	1	2	2	2	1	1	2	2	2	1	1	2	2	2	1	1	2	1	2	1	1	1	1	1	1	1	1	2	1	1	1	1	1	1	1	1	1	1	1	1	1	1	1	1
5035+ GQ	2	1	1	2	2	1	1	2	1	2	1	1	1	1	1	1	1	1	1	2	1	1	1	1	1	1	1	1	1	1	1	1	1	1	1	1	1	1	1	1	1	1	1	1	1
8986TM	1	2	2	1	2	1	1	1	2	2	1	1	1	2	2	1	1	1	1	2	1	1	1	1	2	1	1	1	1	1	1	1	1	1	1	1	1	1	1	1	1	1	1	1	1
1010DE	2	2	2	2	2	2	1	2	2	2	1	1	1	1	2	1	1	1	1	1	1	1	1	1	1	1	1	1	1	1	1	1	1	1	1	1	1	1	1	1	1	1	1	1	1
7098dm	2	2	2	2	2	2	2	2	2	2	1	2	2	2	2	1	1	2	2	2	1	1	1	1	2	1	1	1	1	2	1	1	1	1	1	1	1	1	1	1	1	1	1	1	1
238CA	1	1	2	2	2	1	1	2	2	2	1	1	1	2	2	1	1	2	2	2	1	1	1	2	2	1	1	1	2	2	1	1	1	1	2	1	1	1	1	1	1	1	1	1	1
6164MA	2	2	2	2	2	1	1	2	2	2	1	1	1	2	2	1	1	1	1	2	1	1	1	1	2	1	1	1	1	2	1	1	1	1	2	1	1	1	1	1	1	1	1	1	1
1874JF	1	1	1	2	2	1	1	1	2	1	1	1	1	1	2	1	1	1	1	2	1	1	1	1	1	1	1	1	1	1	1	1	1	1	1	1	1	1	1	1	1	1	1	1	1
6336RA	1	1	1	2	1	1	1	1	2	1	1	1	1	1	1	1	1	1	1	1	1	1	1	1	1	1	1	1	1	1	1	1	1	1	1	1	1	1	1	1	1	1	1	1	1
1116LM	1	2	2	2	2	1	1	1	1	1	1	1	1	1	1	1	1	1	1	1	1	1	1	1	1	1	1	1	1	1	1	1	1	1	1	1	1	1	1	1	1	1	1	1	1
2609 AF	2	2	2	2	2	1	1	1	1	2	1	1	1	1	2	1	1	1	1	1	1	1	1	1	1	1	1	1	1	1	1	1	1	1	1	1	1	1	1	1	1	1	1	1	1
8644IA	2	2	2	2	2	1	2	2	2	2	1	1	2	2	2	1	1	1	1	2	1	1	1	1	2	1	1	1	1	2	1	1	1	1	2	1	1	1	1	1	1	1	1	1	1
6355IS	1	2	2	2	2	1	1	1	1	1	1	1	1	1	1	1	1	1	1	1	1	1	1	1	1	1	1	1	1	1	1	1	1	1	1	1	1	1	1	1	1	1	1	1	1
2376DM	2	2	2	2	2	1	1	1	1	2	1	1	1	1	2	1	1	1	1	2	1	1	1	1	1	1	1	1	1	2	1	1	1	1	1	1	1	1	1	1	1	1	1	1	1
32FM	1	2	2	2	2	1	1	1	2	2	1	1	2	2	2	1	1	2	2	2	1	2	2	2	2	1	1	2	1	2	1	1	1	1	1	1	1	1	1	2	1	1	1	1	1
3392FM	1	1	2	1	2	1	1	1	1	2	1	1	1	1	1	1	1	1	1	2	1	1	1	1	1	1	1	1	1	1	1	1	1	1	1	1	1	1	1	1	1	1	1	1	1
6321+JP	1	2	2	2	2	1	1	1	2	2	1	1	1	1	2	1	1	1	1	2	1	1	1	1	2	1	1	1	1	1	1	1	1	1	1	1	1	1	1	1	1	1	1	1	1
2725LC	2	2	2	2	2	1	1	2	1	2	1	1	1	2	1	1	1	1	1	1	1	1	1	1	1	1	1	1	1	1	1	1	1	1	1	1	1	1	1	1	1	1	1	1	1
2726AF	1	2	2	2	2	1	1	2	2	2	1	1	2	2	2	1	1	2	2	2	1	1	1	1	2	1	1	1	1	2	1	1	1	1	1	1	1	1	1	1	1	1	1	1	1
4543tm	1	1	2	2	2	1	1	1	2	2	1	1	1	1	2	1	1	1	1	2	1	1	1	1	1	1	1	1	1	1	1	1	1	1	1	1	1	1	1	1	1	1	1	1	1
0378SP	2	2	2	2	2	2	1	2	2	2	1	1	2	2	2	1	1	1	2	2	1	1	1	2	2	1	1	1	1	2	1	1	1	1	1	1	1	1	1	1	1	1	1	1	1
5218mr	1	2	2	2	2	1	2	2	2	2	1	1	2	1	2	1	1	1	1	2	1	1	1	1	2	1	1	1	1	1	1	1	1	1	1	1	1	1	1	1	1	1	1	1	1
8887AC	2	2	2	2	2	2	2	2	2	2	1	2	2	2	2	1	1	2	2	2	1	1	1	1	2	1	1	1	1	2	1	1	1	1	1	1	1	1	1	1	1	1	1	1	1
7289	2	2	2	2	2	1	1	1	1	1	1	1	1	1	1	1	1	1	1	1	1	1	1	1	1	1	1	1	1	1	1	1	1	1	1	1	1	1	1	1	1	1	1	1	1
4502RI	2	2	2	2	2	1	1	2	2	2	1	1	1	2	2	1	1	1	1	2	1	1	1	1	2	1	1	1	1	2	1	1	1	1	1	1	1	1	1	1	1	1	1	1	1
3033IL	1	2	2	2	2	2	2	2	2	2	1	2	2	2	2	1	1	1	2	2	1	1	1	2	2	1	1	1	1	1	1	1	1	1	1	1	1	1	1	1	1	1	1	1	1
6165mc	1	2	2	2	2	1	1	2	2	2	1	1	1	1	2	1	1	1	1	2	1	1	1	1	2	1	1	1	1	1	1	1	1	1	1	1	1	1	1	1	1	1	1	1	1
7148LR	2	2	2	2	2	2	2	2	2	2	1	1	2	2	2	1	1	2	2	2	1	1	1	2	1	1	1	1	1	2	1	1	1	1	1	1	1	1	1	1	1	1	1	1	1
0006ep	1	2	2	2	2	1	2	2	2	2	1	1	1	2	2	1	1	1	2	2	1	1	1	1	2	1	1	1	1	1	1	1	1	1	1	1	1	1	1	1	1	1	1	1	1
2643AR	1	1	1	1	2	1	1	1	1	1	1	1	1	1	2	1	1	1	1	1	1	1	1	1	1	1	1	1	1	1	1	1	1	1	1	1	1	1	1	1	1	1	1	1	1
3556SO	2	2	2	2	2	1	2	2	2	2	1	1	1	2	2	1	1	1	2	2	1	1	1	1	2	1	1	1	1	1	1	1	1	1	1	1	1	1	1	1	1	1	1	1	1
5684SP	1	2	2	2	2	1	1	1	2	2	1	1	1	1	1	1	1	1	1	1	1	1	1	1	1	1	1	1	1	1	1	1	1	1	1	1	1	1	1	1	1	1	1	1	1
9585LD	1	2	2	2	2	1	1	2	2	2	1	2	2	2	2	1	1	2	2	2	1	1	1	2	2	1	1	1	1	2	1	1	1	1	2	1	1	1	1	1	1	1	1	1	1
4798jf	2	2	2	2	2	1	2	2	2	2	1	1	2	1	2	1	1	1	2	2	1	1	1	1	2	1	1	1	1	1	1	1	1	1	1	1	1	1	1	1	1	1	1	1	1
92brca	1	1	1	1	1	1	1	1	1	1	1	1	1	1	2	1	1	1	1	1	1	1	1	1	2	1	1	1	1	1	1	1	1	1	1	1	1	1	1	1	1	1	1	1	2
9392SR	1	1	2	2	2	1	1	2	2	2	1	1	1	2	2	1	1	1	2	2	1	1	1	1	2	1	1	1	1	1	1	1	1	1	1	1	1	1	1	1	1	1	1	1	1
2370INPI	1	1	1	1	1	1	1	1	1	1	1	1	1	1	1	1	1	1	1	1	1	1	1	1	1	1	1	1	1	1	1	1	1	1	1	1	1	1	1	1	1	1	1	1	1
8670TF	1	1	1	2	2	1	1	1	2	2	1	1	1	1	2	1	1	1	1	2	1	1	1	1	2	1	1	1	1	2	1	1	1	1	2	1	1	1	1	1	1	1	1	1	1
0619BS	1	1	2	2	2	1	1	1	1	2	1	1	1	1	2	1	1	1	1	2	1	1	1	1	2	1	1	1	1	2	1	1	1	1	2	1	1	1	1	1	1	1	1	1	1
7546ps
8170SM	1	2	2	2	2	1	1	1	2	2	1	1	1	1	2	1	1	1	1	2	1	1	1	1	2	1	1	1	1	2	1	1	1	1	1	1	1	1	1	1	1	1	1	1	1
5287RB	1	2	2	2	1	2	2	2	2	2	1	2	1	2	1	1	1	2	1	1	1	1	2	1	1	1	1	1	1	1	1	1	1	1	1	1	1	1	2	2	1	1	1	1	1
4604EM
2686	2	2	2	2	2	1	1	2	2	2	1	1	1	2	2	1	1	1	2	2	1	1	1	1	2	1	1	1	1	2	1	1	1	1	1	1	1	1	1	1	1	1	1	1	1
6468MA
2956EF
1909LS	2	1	2	2	2	1	1	1	2	1	1	1	1	2	2	1	1	1	2	2	1	1	1	1	2	1	1	1	1	2	1	1	1	2	2	1	1	1	1	1	1	1	1	1	1
8457JP
8160JF	2	2	2	2	2	1	2	2	2	2	1	1	1	2	2	1	1	1	2	2	1	1	1	2	2	1	1	1	2	2	1	1	1	1	1	1	1	1	1	1	1	1	1	1	1
9486JF	2	2	2	2	2	1	2	2	2	2	1	1	2	2	2	1	1	1	2	2	1	1	1	2	2	1	1	1	1	2	1	1	1	1	2	1	1	1	1	1	1	1	1	1	2
PM5941	1	1	1	1	2	1	1	1	1	2	1	1	1	1	1	1	1	1	1	1	1	1	1	1	1	1	1	1	1	1	1	1	1	1	1	1	1	1	1	1	1	1	1	1	1
5891EA	2	2	2	1	2	1	1	1	1	1	1	1	1	1	1	1	1	1	1	1	1	1	1	1	1	1	1	1	1	1	1	1	1	1	1	1	1	1	1	1	1	1	1	1	1
7537fn
4579AM	2	2	2	2	2	1	1	2	2	2	1	1	2	1	2	1	1	2	2	2	1	1	1	2	2	1	1	2	1	2	1	1	1	1	2	1	1	1	1	1	1	1	1	1	1
6394RJ	1	1	2	2	2	1	1	2	2	2	1	1	2	2	2	1	1	2	2	2	1	1	1	1	2	1	1	1	1	2	1	1	1	1	1	1	1	1	1	1	1	1	1	1	1
3118VH	1	1	1	1	1	1	1	1	1	2	1	1	1	1	1	1	1	1	1	1	1	1	1	1	2	1	1	1	1	1	1	1	1	1	1	1	1	1	1	1	1	1	1	1	1
0763FG	1	2	2	2	2	1	2	1	2	2	1	1	1	2	2	1	1	1	2	2	1	1	1	1	2	1	1	1	2	1	1	1	1	1	1	1	1	1	1	1	1	1	1	1	1
7065cm	1	1	2	1	1	1	1	1	2	1	1	1	1	2	1	1	1	1	1	1	1	1	1	1	1	1	1	1	1	2	1	1	1	1	1	1	1	1	1	1	1	1	1	1	1
9898hr
1807JS
8307AC	1	1	2	2	2	1	1	2	2	2	1	1	1	2	2	1	1	1	1	2	1	1	1	1	2	1	1	1	1	2	1	1	1	1	1	1	1	1	1	1	1	1	1	1	1
9659HM	1	2	2	2	2	1	2	2	2	2	1	1	2	2	2	1	1	1	2	2	1	1	1	2	2	1	1	1	2	2	1	1	1	1	2	1	1	1	1	1	1	1	1	1	1
8702MF	2	2	2	2	2	2	2	1	1	1	2	1	1	2	1	2	2	1	1	1	2	1	1	1	1	2	1	1	1	1	2	1	1	1	1	1	1	1	1	1	2	1	1	1	1
3053AC	1	1	1	2	2	1	1	1	1	2	1	1	1	1	2	1	1	1	1	2	1	1	1	1	2	1	1	1	1	2	1	1	1	1	1	1	1	1	1	1	1	1	1	1	1
9642MG	2	2	2	2	2	2	1	2	2	2	1	1	2	2	2	1	1	2	2	2	1	1	1	1	2	1	1	1	1	2	1	1	1	2	1	1	1	1	1	1	1	1	1	1	1
4448 AD	2	2	2	2	2	2	2	2	2	2	1	2	2	2	2	1	2	2	2	2	1	1	2	1	2	1	1	1	1	2	1	1	1	1	2	1	1	1	1	1	1	1	1	1	1
0158pm	1	1	2	2	2	1	1	2	2	2	1	1	1	2	2	1	1	1	2	2	1	1	1	2	2	1	1	1	1	2	1	1	1	1	1	1	1	1	1	1	1	1	1	1	1
1484	1	1	2	2	2	1	1	1	2	2	1	1	1	2	2	1	1	1	1	2	1	1	1	1	2	1	1	1	1	2	1	1	1	1	1	1	1	1	1	1	1	1	1	1	1
4920sm	2	2	2	2	2	1	1	2	1	2	1	1	1	1	1	1	1	1	1	1	1	1	1	1	1	1	1	1	1	1	1	1	1	1	2	1	1	1	1	1	1	1	1	1	1
6663jl	1	1	1	1	2	1	1	1	1	2	1	1	2	1	2	1	1	1	1	1	1	1	1	1	1	1	1	1	1	1	1	1	1	1	1	1	1	1	1	1	1	1	1	1	1
6967 AC	2	2	2	2	2	2	2	2	2	2	1	1	1	2	2	1	1	1	2	2	1	1	1	2	1	1	1	1	1	2	1	1	1	1	2	1	1	1	1	1	1	1	1	1	1
4296pc	1	2	2	2	2	1	1	2	2	2	1	1	2	2	2	1	1	1	1	2	1	1	1	2	1	1	1	1	1	2	1	1	1	1	1	1	1	1	1	1	1	1	1	1	1
	1	1	2	2	2	1	1	1	1	2	1	1	1	1	1	1	1	1	1	1	1	1	1	1	1	1	1	1	1	1	1	1	1	1	1	1	1	1	1	1	1	1	1	1	1
1822JF
7304 LF	2	2	2	2	2	2	1	2	2	2	1	1	2	2	2	1	1	1	1	2	1	1	1	1	1	1	1	1	1	1	1	1	1	1	1	1	1	1	1	1	1	1	1	1	1
9304BC	1	1	1	1	1	1	1	1	1	1	1	1	1	1	1	1	1	1	1	1	1	1	1	1	1	1	1	1	1	1	1	1	1	1	1	1	1	1	1	1	1	1	1	1	1
1483IM	2	2	2	2	2	1	2	2	2	2	1	1	1	2	2	1	1	1	1	2	1	1	1	1	2	1	1	1	2	2	1	1	1	1	2	1	1	1	1	1	1	1	1	1	1
5943NR
5931JM
92brca	1	1	1	1	1	1	1	1	1	1	1	1	1	1	1	1	1	1	1	1	1	1	1	1	1	1	1	1	1	1	1	1	1	1	1	1	1	1	1	1	1	1	1	1	1
0673pc	1	1	2	2	2	1	1	1	1	1	1	1	1	1	1	1	1	1	1	1	1	1	1	1	1	1	1	1	1	1	1	1	1	1	1	1	1	1	1	1	1	1	1	1	1
4765 LC
8191MM	2	2	2	2	2	1	1	2	2	2	1	1	2	2	2	1	1	1	1	2	1	1	1	2	2	1	1	1	1	2	1	1	1	1	2	1	1	1	1	1	1	1	1	1	1
Cc6873	1	1	2	2	2	1	1	1	2	2	1	1	1	2	2	1	1	1	1	2	1	1	1	1	2	1	1	1	1	2	1	1	1	1	2	1	1	1	1	1	1	1	1	1	2
4635MI	2	2	2	2	1	1	2	2	2	2	1	2	2	2	2	1	2	2	2	2	1	1	1	1	2	1	1	1	2	2	1	1	1	2	1	1	1	1	2	1	1	1	1	2	2
2561AI	1	2	2	2	2	1	1	2	2	2	1	1	1	1	1	1	1	1	1	2	1	1	1	1	1	1	1	1	1	1	1	1	1	1	1	1	1	1	1	1	1	1	1	1	1
1864sm	1	1	2	2	2	1	1	1	2	2	1	1	1	1	2	1	1	1	1	1	1	1	1	1	1	1	1	1	1	1	1	1	1	1	1	1	1	1	1	1	1	1	1	1	1
0226ab	2	1	2	2	2	1	1	2	1	2	1	1	1	1	2	1	1	1	1	2	1	1	1	1	1	1	1	1	1	1	1	1	1	1	1	1	1	1	1	1	1	1	1	1	1
1634mm	1	1	1	1	1	1	1	1	1	1	1	1	1	1	1	1	1	1	1	1	1	1	1	1	1	1	1	1	1	1	1	1	1	1	1	1	1	1	1	1	1	1	1	1	1
8032am	1	1	2	2	2	1	1	2	2	2	1	1	2	2	2	1	1	2	2	2	1	1	1	1	2	1	1	1	2	2	1	1	1	1	1	1	1	1	1	1	1	1	1	1	1
TM7381	1	1	1	1	2	1	1	1	2	2	1	1	1	1	2	1	1	1	1	2	1	1	1	1	2	1	1	1	1	2	1	1	1	1	2	1	1	1	1	1	1	1	1	1	1
3629AC	2	2	2	2	2	2	2	2	2	2	1	2	2	2	2	1	1	2	2	2	1	1	2	2	2	1	1	1	1	2	1	1	1	1	1	1	1	1	1	1	1	1	1	1	1
7452AR	2	2	2	2	2	1	2	2	1	1	1	1	1	1	2	1	1	1	1	1	1	1	1	1	2	1	1	1	2	1	1	1	1	1	1	1	1	1	1	1	1	1	1	1	1
3868mm	1	2	2	2	2	2	1	2	2	2	1	1	1	2	2	1	1	2	2	2	1	1	1	1	2	1	1	1	1	2	1	1	1	1	1	1	1	1	1	1	1	1	1	1	1
6927SA	2	1	2	2	2	1	2	2	2	2	1	1	2	2	2	1	1	2	2	2	2	1	1	2	2	1	1	1	2	2	1	1	1	2	2	1	1	1	1	1	1	1	1	1	2
9866	2	2	2	2	2	1	2	2	2	2	1	1	2	2	2	1	1	2	2	2	1	1	1	2	2	1	1	1	1	2	1	1	1	1	2	1	1	1	2	1	1	1	1	1	1
6593JM	2	2	2	2	2	1	2	2	2	2	1	1	2	2	2	1	1	2	2	2	1	1	2	2	2	1	1	1	2	2	1	1	2	2	2	1	1	1	1	1	1	1	1	1	1
3586AI	1	1	1	1	1	1	1	1	1	1	1	1	1	1	1	1	1	1	1	1	1	1	1	1	1	1	1	1	1	1	1	1	1	1	1	1	1	1	1	1	1	1	1	1	1
7408FC	2	2	2	2	2	2	2	2	2	2	2	2	1	2	2	1	1	2	1	2	1	1	1	1	2	1	1	1	1	1	1	1	1	1	1	1	1	1	1	1	1	1	1	1	1
2574LP	1	1	1	2	2	1	1	2	2	2	1	1	1	1	2	1	1	1	1	2	1	1	1	1	2	1	1	1	1	2	1	1	1	1	2	1	1	1	1	1	1	1	1	1	1
9508rm	2	2	2	2	2	2	2	2	2	2	1	1	1	2	2	1	1	1	1	2	1	1	1	1	2	1	1	1	1	1	1	1	1	1	1	1	1	1	1	1	1	1	1	1	1
6097ma	1	2	2	2	2	1	1	2	2	2	1	1	1	1	1	1	1	1	1	2	1	1	1	1	1	1	1	1	1	1	1	1	1	1	1	1	1	1	1	1	1	1	1	1	1
9214JAUL	2	2	2	2	2	1	1	1	1	2	1	1	1	1	2	1	1	1	1	2	1	1	1	1	2	1	1	1	1	2	1	1	1	1	2	1	1	1	1	1	1	1	1	1	2
0729	1	2	2	2	2	1	1	2	2	2	1	1	1	1	2	1	1	1	2	2	1	1	1	1	1	1	1	1	1	2	1	1	1	1	2	1	1	1	1	1	1	1	1	1	1
0735	1	1	1	1	2	1	1	1	1	2	1	1	1	1	1	1	1	1	1	1	1	1	1	1	1	1	1	1	1	1	1	1	1	1	1	1	1	1	1	1	1	1	1	1	1
9373jm	1	2	2	2	2	1	1	2	2	2	1	1	1	2	2	1	1	1	2	2	1	1	1	2	2	1	1	1	1	2	1	1	1	1	1	1	1	1	1	1	1	1	1	1	1
3245AC	1	2	2	2	2	2	1	2	2	2	1	1	2	2	2	1	1	1	1	2	1	1	1	1	2	1	1	1	1	1	1	1	1	1	1	1	1	1	1	1	1	1	1	1	1
9010 RR	2	2	2	2	2	1	2	2	2	2	1	2	1	2	2	1	2	2	2	2	1	2	2	2	2	1	1	1	1	2	1	1	1	1	1	1	1	1	1	1	1	1	1	1	2
1247as	1	1	1	1	1	1	1	1	1	1	1	1	1	1	1	1	1	1	1	1	1	1	1	1	1	1	1	1	1	1	1	1	1	1	1	1	1	1	1	1	1	1	1	1	1
2332AJ	1	1	2	2	2	1	1	1	1	2	1	1	1	1	1	1	1	1	1	1	1	1	1	1	1	1	1	1	1	1	1	1	1	1	1	1	1	1	1	1	1	1	1	1	1
4328+So	1	1	1	2	2	1	1	1	1	2	1	1	1	1	2	1	1	1	2	2	1	1	1	1	2	1	1	1	1	2	1	1	1	1	2	1	1	1	1	1	1	1	1	1	2
0134CP	1	1	1	2	2	1	1	1	1	2	1	1	1	1	1	1	1	1	1	1	1	1	1	1	1	1	1	1	1	1	1	1	1	1	1	1	1	1	1	1	1	1	1	1	1
6916AF	1	2	2	2	1	1	1	2	2	2	1	1	1	2	2	1	1	1	1	2	1	1	1	1	2	1	1	1	1	2	1	1	1	1	1	1	1	1	1	1	1	1	1	1	1
7385fs	2	2	2	2	2	1	1	2	2	2	1	1	2	2	2	1	1	1	2	2	1	1	1	2	2	1	1	1	1	1	1	1	1	1	1	1	1	1	1	1	1	1	1	1	1
8322	1	2	2	2	2	1	1	1	1	1	2	1	1	2	2	1	1	2	1	2	1	1	1	1	2	1	1	1	1	1	1	1	2	2	2	1	1	1	1	1	1	1	1	1	1
4505IS	2	2	2	2	2	2	2	2	2	2	1	2	1	2	2	1	2	2	2	2	1	1	2	2	2	1	1	1	1	2	1	1	1	1	1	1	1	1	1	1	1	1	1	1	1
7124 CP	2	1	2	2	2	1	2	2	2	2	1	1	1	1	2	1	1	2	1	2	1	1	1	1	1	1	1	1	1	2	1	1	2	1	2	1	1	1	1	1	1	1	1	1	1
0243IC	1	1	1	1	2	1	1	1	1	2	1	1	1	2	2	1	1	1	1	2	1	1	1	1	2	1	1	1	1	1	1	1	1	1	1	1	1	1	1	1	1	1	1	1	1
6760AP	1	2	2	1	2	1	1	2	1	2	1	1	1	1	2	1	1	1	1	1	1	1	1	1	2	1	1	1	1	1	1	1	1	1	1	1	1	1	1	1	1	1	1	1	1
2787PM	2	2	2	2	2	2	2	2	2	2	1	1	2	2	2	1	1	2	2	2	1	1	1	1	1	1	1	1	1	2	1	1	1	1	1	1	1	1	1	1	1	1	1	1	1
1314va	1	1	2	2	2	1	1	1	1	1	1	1	1	1	1	1	1	1	1	1	1	1	1	1	1	1	1	1	1	1	1	1	1	1	1	1	1	1	1	1	1	1	1	1	1
5515JV
0733jp	2	2	2	2	2	1	1	2	2	2	1	1	1	1	2	1	1	1	1	2	1	1	1	1	2	1	1	1	1	2	1	1	1	1	1	1	1	1	1	1	1	1	1	1	1
2461ar	1	1	1	1	2	1	1	1	1	2	1	1	1	1	2	1	1	1	1	2	1	1	1	1	2	1	1	1	1	2	1	1	1	1	2	1	1	1	1	1	1	1	1	1	2
1099ms	1	1	1	1	1	1	1	1	1	1	1	1	1	1	1	1	1	1	1	1	1	1	1	1	1	1	1	1	1	1	1	1	1	1	1	1	1	1	1	1	1	1	1	1	1
1031AI	1	1	1	1	1	1	1	1	1	1	1	1	1	1	1	1	1	1	1	1	1	1	1	1	1	1	1	1	1	1	1	1	1	1	1	1	1	1	1	1	1	1	1	1	1
0197RH
8084AP
0893TA	2	2	2	2	2	2	2	2	2	2	1	2	2	2	2	1	2	2	2	2	1	2	2	2	2	1	2	2	2	2	1	1	1	1	2	1	1	1	1	1	1	1	1	1	1
1144MB
6581 + SF
6434AI
2240dl
0751AB	2	2	2	2	2	1	1	1	2	2	1	1	1	1	1	1	1	1	1	1	1	1	1	1	1	1	1	1	1	1	1	1	1	1	1	1	1	1	1	1	1	1	1	1	1
0872 MA	1	1	1	1	1	1	1	1	1	1	1	1	1	1	1	1	1	1	1	1	1	1	1	1	1	1	1	1	1	1	1	1	1	1	1	1	1	1	1	1	1	1	1	1	1
63181MP	1	1	2	2	2	1	1	2	2	2	1	1	1	2	2	1	1	2	2	2	1	1	1	2	2	1	1	1	2	2	1	1	1	2	2	1	1	1	1	1	1	1	1	1	2
9711RR	1	1	1	2	2	1	1	1	1	2	1	1	1	1	2	1	1	1	1	1	1	1	1	1	1	1	1	1	1	1	1	1	1	1	1	1	1	1	1	1	1	1	1	1	1
1065MS	1	1	2	2	2	1	1	2	2	2	1	1	2	2	2	1	1	2	2	2	1	2	2	2	2	1	1	2	2	2	1	1	2	2	2	1	1	2	2	2	1	1	1	1	1
1727MV	1	2	2	2	2	2	2	2	2	2	1	2	2	2	2	1	2	2	2	2	1	1	2	2	2	1	2	2	2	2	1	2	2	2	2	1	1	2	2	2	1	2	1	2	2
5263ad	2	2	2	2	1	2	2	1	1	2	2	2	2	2	1	2	1	2	2	2	1	1	2	1	2	2	2	2	2	2	1	2	1	2	1	2	1	2	2	2	2	1	2	1	2
1163+Mp	1	1	2	2	2	1	1	1	2	2	1	1	1	2	2	1	1	1	2	2	1	1	1	2	2	1	1	1	2	2	1	1	1	1	1	1	1	1	1	1	1	1	1	1	1
2500JM	1	2	1	1	2	1	1	1	1	2	1	1	1	2	2	1	1	1	1	2	1	1	1	1	2	1	1	1	1	2	1	1	1	1	2	1	1	1	1	1	1	1	1	1	1
Gs9838
5886MI	1	1	2	2	2	1	1	2	2	2	1	1	1	2	2	1	1	1	2	2	1	1	1	1	2	1	1	1	1	2	1	1	1	1	2	1	1	1	1	1	1	1	1	1	2
5543TA	2	1	2	2	2	1	2	2	2	2	1	1	1	2	2	1	1	1	2	2	1	1	1	2	2	1	1	1	2	2	1	1	1	1	2	1	1	1	1	1	1	1	1	1	2
3809CC	2	2	2	2	2	2	1	2	2	2	2	1	2	2	2	1	1	2	2	2	1	1	2	2	2	1	1	1	1	2	1	1	1	2	2	1	1	1	1	1	1	1	1	1	2
8444LJ	1	2	2	2	2	2	1	2	1	2	1	1	2	1	2	1	1	1	2	2	1	1	1	2	2	1	2	1	2	2	1	1	1	1	2	1	1	2	2	1	1	2	1	1	1
1196MM	2	2	2	2	2	2	2	2	2	2	1	1	1	1	1	1	1	1	1	2	1	1	1	1	1	1	1	1	1	1	1	1	1	1	1	1	1	1	1	1	1	1	1	1	1
0842SF	2	2	2	2	2	1	2	2	2	2	1	1	1	1	2	1	1	1	1	2	1	1	1	1	2	1	1	1	1	2	1	1	1	1	1	1	1	1	1	1	1	1	1	1	1
7655IS	1	1	2	2	2	1	1	1	2	2	1	1	1	2	2	1	1	1	1	2	1	1	1	1	2	1	1	1	1	2	1	1	1	1	1	1	1	1	1	1	1	1	1	1	1
0311CA	2	2	2	2	2	1	1	2	2	2	1	1	1	2	2	1	1	1	1	2	1	1	1	1	1	1	1	1	1	1	1	1	1	1	1	1	1	1	1	1	1	1	1	1	1
2501LS	2	2	2	2	2	1	1	2	1	2	1	1	2	1	1	1	1	1	1	1	1	1	1	1	1	1	1	1	1	1	1	1	1	1	1	1	1	1	1	1	1	1	1	1	1
4076gf	2	2	2	2	2	2	2	2	2	2	1	2	2	2	2	1	1	2	2	2	1	1	2	1	2	1	1	1	1	2	1	1	1	1	2	1	1	1	1	1	1	1	1	1	1
7442FA	1	2	2	2	2	1	1	2	2	2	1	1	1	1	2	1	1	1	1	2	1	1	1	1	2	1	1	1	1	1	1	1	1	1	1	1	1	1	1	1	1	1	1	1	1
0190EC	2	2	2	2	2	1	1	1	2	2	1	1	2	1	1	1	1	1	2	1	1	1	1	1	2	1	1	1	1	2	1	1	1	1	1	1	1	1	1	1	1	1	1	1	1
9508rm	2	2	2	2	2	1	1	2	2	2	1	1	2	2	2	1	1	1	1	2	1	1	1	1	1	1	1	1	1	1	1	1	1	1	1	1	1	1	1	1	1	1	1	1	1
4245AM	1	1	1	1	1	1	1	1	1	1	1	1	1	1	1	1	1	1	1	1	1	1	1	1	1	1	1	1	1	1	1	1	1	1	1	1	1	1	1	1	1	1	1	1	1
5637	2	2	2	2	2	1	1	2	2	2	1	2	2	2	2	1	1	2	2	1	1	1	1	1	1	1	1	1	1	2	1	1	1	1	1	1	1	1	1	1	1	1	1	1	1
3401RJ	1	2	2	2	2	2	1	2	2	2	1	1	1	1	2	1	1	1	1	2	1	1	1	1	1	1	1	1	1	2	1	1	1	1	2	1	1	1	1	1	1	1	1	2	1
5984BR	1	1	2	2	2	1	1	2	2	2	1	1	2	2	2	1	1	2	2	2	1	1	1	2	2	1	1	1	1	2	1	1	1	1	2	1	1	1	2	1	1	1	1	1	2
5441AF	1	1	1	1	1	1	1	1	1	1	1	1	1	1	1	1	1	1	1	1	1	1	1	1	1	1	1	1	1	1	1	1	1	1	1	1	1	1	1	1	1	1	1	1	1
9343AC	1	1	2	2	2	1	1	2	1	2	1	1	1	1	2	1	1	1	1	2	1	1	1	1	2	1	1	1	1	1	1	1	1	1	1	1	1	1	1	1	1	1	1	1	1
0131DT	1	2	2	2	2	1	1	2	2	2	1	1	1	2	1	1	1	1	1	2	1	1	1	1	1	1	1	1	1	2	1	1	1	1	1	1	1	1	1	1	1	1	1	1	1
3577MM	2	2	2	2	2	1	1	2	2	2	1	1	2	2	2	1	1	2	2	2	1	1	1	1	2	1	1	1	1	2	1	1	1	1	1	1	1	1	1	1	1	1	1	1	1
1280AF	1	1	2	2	2	1	1	1	2	2	1	1	1	2	2	1	1	1	2	2	1	1	1	2	2	1	1	1	2	2	1	1	1	1	2	1	1	1	1	1	1	1	1	1	1
3499CD	2	2	2	2	2	2	2	2	2	2	1	1	2	2	2	1	1	2	2	2	1	1	1	1	2	1	1	1	1	2	1	1	1	1	1	1	1	1	1	1	1	1	1	1	1
7868DS	1	1	2	2	2	1	1	1	2	2	1	1	1	1	2	1	1	1	1	2	1	1	1	1	2	1	1	1	1	2	1	1	1	1	2	1	1	1	1	1	1	1	1	1	1
0596CR	1	1	1	2	2	1	1	1	1	1	1	1	1	1	1	1	1	1	1	1	1	1	1	1	1	1	1	1	1	1	1	1	1	1	1	1	1	1	1	1	1	1	1	1	1
1968lh	1	2	2	2	2	1	1	2	2	2	1	1	1	2	2	1	1	1	1	1	1	1	1	1	2	1	1	1	1	1	1	1	1	1	1	1	1	1	1	1	1	1	1	1	1
5889JD	1	2	2	2	2	2	1	2	2	2	1	1	2	2	2	1	1	1	1	2	1	1	1	1	2	1	1	1	1	2	1	1	1	1	2	1	1	1	1	1	1	1	1	1	1
3443IB	2	2	2	2	2	1	1	2	2	2	1	1	2	2	2	1	1	2	2	2	1	1	1	2	2	1	1	1	1	2	1	1	1	2	1	1	1	1	1	1	1	1	1	1	1
4763AR	1	1	1	1	2	1	1	1	1	2	1	1	1	1	2	1	1	1	2	2	1	1	1	1	2	1	1	1	1	2	1	1	1	1	2	1	1	1	1	1	1	1	1	1	1
1266IF	1	1	2	2	2	1	1	2	2	2	1	1	2	2	2	1	1	1	2	2	1	1	1	2	2	1	1	1	2	2	1	1	1	1	2	1	1	1	1	1	1	1	1	1	2
0226AC	1	1	1	2	2	1	1	1	2	2	1	1	1	2	2	1	1	1	1	2	1	1	1	1	2	1	1	1	1	2	1	1	1	1	1	1	1	1	1	1	1	1	1	1	1
3434SR	1	1	1	1	2	1	1	1	1	2	1	1	1	1	2	1	1	1	1	2	1	1	1	1	1	1	1	1	1	1	1	1	1	1	1	1	1	1	1	1	1	1	1	1	1
9489CM	2	2	2	2	2	2	2	1	2	2	1	1	2	2	2	1	1	1	2	2	1	1	1	1	2	1	1	1	1	2	1	1	1	1	1	1	1	1	1	1	1	1	1	1	1
9697SC	1	1	2	2	2	1	1	1	2	2	1	1	1	1	1	1	1	1	2	1	1	1	1	1	1	1	1	1	1	1	1	1	1	1	1	1	1	1	1	1	1	1	1	1	1
7486LM	2	2	2	2	2	2	1	1	2	2	1	1	1	2	2	1	1	1	1	2	1	1	1	1	2	1	1	1	2	2	1	1	1	1	2	1	1	1	1	1	1	1	1	2	2
0433AI	1	2	2	2	2	1	2	2	2	2	1	1	1	1	2	1	1	1	1	2	1	1	1	1	2	1	1	1	1	2	1	1	1	1	1	1	1	1	1	1	1	1	1	1	1
9878JI	1	1	1	1	2	1	1	1	1	2	1	1	1	1	2	1	1	1	1	2	1	1	1	1	2	1	1	1	1	1	1	1	1	1	1	1	1	1	1	1	1	1	1	1	1
3849MG	1	1	2	2	2	1	1	2	2	2	1	1	2	2	2	1	1	2	2	2	1	1	1	2	2	1	1	1	1	2	1	1	1	1	2	1	1	1	1	1	1	1	1	1	1
2039vm	1	1	1	2	2	1	1	1	1	2	1	1	1	2	2	1	1	1	1	2	1	1	1	2	1	1	1	1	1	2	1	1	2	1	2	1	1	1	2	1	1	1	1	1	1
9851MS	1	2	2	2	2	2	2	2	2	2	1	1	2	2	2	1	1	1	2	2	1	1	1	2	2	1	1	1	1	1	1	1	1	1	1	1	1	1	1	1	1	1	1	1	1
3455EG	2	2	2	2	2	2	2	2	2	2	2	2	1	2	2	1	1	1	2	2	1	1	1	1	2	1	1	1	1	1	1	1	1	1	1	1	1	1	1	1	1	1	1	1	1
2840MF	1	2	2	2	2	1	1	1	1	2	1	1	1	1	1	1	1	1	1	1	1	1	1	1	1	1	1	1	1	1	1	1	1	1	1	1	1	1	1	1	1	1	1	1	1
3473MJ	1	1	2	2	2	1	1	1	1	1	1	1	1	1	1	1	1	1	1	1	1	1	1	1	1	1	1	1	1	1	1	1	1	1	1	1	1	1	1	1	1	1	1	1	1
2983VA	2	2	2	2	2	1	1	1	1	1	1	1	1	1	1	1	1	1	1	1	1	1	1	1	1	1	1	1	1	1	1	1	1	1	1	1	1	1	1	1	1	1	1	1	1
7530BP	1	1	2	2	2	1	1	2	2	2	2	1	1	2	2	1	1	2	2	2	1	1	1	2	2	1	1	2	2	2	1	1	2	2	2	1	1	1	2	1	1	1	1	2	2
1564MI	2	2	1	2	2	1	1	1	1	2	1	1	1	1	2	1	1	1	1	1	1	1	1	1	1	1	1	1	1	1	1	1	1	1	1	1	1	1	1	1	1	1	1	1	1
1412ic	2	2	2	2	2	1	1	2	2	2	1	1	1	1	2	1	1	1	1	2	1	1	1	1	1	1	1	1	1	1	1	1	1	1	1	1	1	1	1	1	1	1	1	1	1
3229AB	1	1	2	2	2	1	1	1	1	2	1	1	1	1	2	1	1	1	1	2	1	1	1	1	2	1	1	1	1	2	1	1	1	1	2	1	1	1	1	1	1	1	1	1	1
4528as	1	2	1	2	2	1	1	2	2	2	1	1	2	2	2	1	1	1	1	2	1	1	1	1	2	1	1	1	1	2	1	1	1	1	2	1	1	1	1	1	1	1	1	1	1
4528as	1	1	1	1	2	1	1	1	1	2	1	1	1	1	2	1	1	1	1	2	1	1	1	1	2	1	1	1	1	2	1	1	1	1	2	1	1	1	1	1	1	1	1	1	2
4703mv	1	2	2	2	2	1	1	2	2	2	1	1	2	2	2	1	1	1	2	2	1	1	1	1	1	1	1	1	1	2	1	1	1	1	1	1	1	1	1	1	1	1	1	1	2
1784AC	1	2	2	2	2	1	1	1	1	1	1	1	1	1	1	1	1	1	1	1	1	1	1	1	1	1	1	1	1	1	1	1	1	1	1	1	1	1	1	1	1	1	1	1	1
9420ER	2	2	2	2	2	1	1	1	2	2	1	1	1	1	2	1	1	1	1	1	1	1	1	1	1	1	1	1	1	1	1	1	1	1	1	1	1	1	1	1	1	1	1	1	1
3942	1	2	2	2	2	1	1	1	2	1	1	1	1	1	2	1	1	1	1	1	1	1	1	1	1	1	1	1	1	1	1	1	1	1	1	1	1	1	1	1	1	1	1	1	1
7655 CS	1	1	1	2	2	1	1	1	1	2	1	1	1	2	2	1	1	1	1	2	1	1	1	1	1	1	1	1	1	1	1	1	1	1	1	1	1	1	1	1	1	1	1	1	1
8208ai	2	2	2	2	2	2	2	2	2	2	1	2	2	2	2	1	2	2	2	2	1	1	1	1	2	1	1	1	2	2	1	1	1	1	2	1	1	1	1	1	1	1	1	1	1
3046LS	1	1	1	2	2	1	1	1	1	2	1	1	1	1	2	1	1	1	1	2	1	1	1	1	2	1	1	1	1	2	1	1	1	1	1	1	1	1	1	1	1	1	1	1	1
29CA	2	2	2	2	2	2	2	2	2	2	1	2	2	2	2	1	2	1	2	2	1	1	2	1	2	1	1	1	1	1	1	1	1	1	1	1	1	1	1	1	1	1	1	1	1
8090	1	2	2	2	2	1	1	1	2	2	1	1	1	1	2	1	1	1	1	1	1	1	1	1	1	1	1	1	1	1	1	1	1	1	1	1	1	1	1	1	1	1	1	1	1
6113BE	1	1	2	2	2	1	1	1	2	2	1	1	2	2	2	1	1	2	2	2	1	1	1	1	2	1	1	1	1	2	1	1	1	1	2	1	1	1	1	1	1	1	1	1	1
1141AS	1	1	1	2	2	1	1	1	1	2	1	1	1	1	2	1	1	1	1	2	1	1	1	1	2	1	1	1	1	2	1	1	1	1	2	1	1	1	1	1	1	1	1	1	2
9440am	2	2	2	2	2	2	2	2	2	2	2	2	2	2	2	2	2	2	2	2	1	2	2	2	2	1	1	2	1	2	1	2	2	2	2	1	1	1	1	1	1	1	1	1	1
3181RE	2	2	2	2	2	1	1	2	2	2	1	1	1	2	2	1	1	2	2	2	1	1	2	2	2	1	1	1	2	2	1	1	2	2	2	1	1	2	2	2	1	1	1	2	1
7422MF	2	2	2	2	2	2	2	2	2	2	1	2	1	2	2	1	1	1	2	2	1	1	1	2	2	1	1	1	2	1	1	1	1	1	1	1	1	1	1	1	1	1	1	1	1
1586AM	2	2	2	2	2	2	2	2	2	2	2	2	2	2	2	2	2	2	2	2	1	1	2	2	2	1	1	2	2	2	1	1	1	1	1	1	1	1	1	1	1	1	1	1	1
8444LJ	1	1	2	2	2	1	1	2	2	2	1	1	2	2	2	1	1	1	1	2	1	1	1	2	2	1	1	1	2	2	1	1	2	1	1	1	1	1	1	1	1	1	1	1	1
6694AC	2	2	2	2	2	2	2	2	2	2	1	2	2	2	2	1	1	2	2	2	1	1	2	2	2	1	1	1	1	1	1	1	1	1	2	1	1	1	1	1	1	1	1	1	1
7962 B L	2	2	2	2	2	1	1	1	1	2	1	1	1	1	2	1	1	1	1	2	1	1	1	1	2	1	1	1	1	2	1	1	1	1	2	1	1	1	1	1	1	1	1	1	1
5515jo	1	1	2	2	2	1	1	1	1	2	1	1	1	1	2	1	1	1	1	1	1	1	1	1	1	1	1	1	1	1	1	1	1	1	1	1	1	1	1	1	1	1	1	1	1
4926AC	2	2	2	2	2	1	1	2	2	2	1	1	1	2	2	1	1	1	1	2	1	1	1	1	1	1	1	1	1	1	1	1	1	1	1	1	1	1	1	1	1	1	1	1	1
1948CB	1	1	1	1	2	1	1	1	1	2	1	1	1	1	2	1	1	1	1	2	1	1	1	1	2	1	1	1	1	2	1	1	1	1	2	1	1	1	1	1	1	1	1	1	1
1948+CB	1	1	1	1	2	1	1	1	1	2	1	1	1	1	2	1	1	1	1	2	1	1	1	1	2	1	1	1	1	2	1	1	1	1	2	1	1	1	1	1	1	1	1	1	2
6428IF	1	2	2	2	2	1	1	1	2	2	1	1	1	2	2	1	1	1	1	2	1	1	1	2	2	1	1	1	1	2	1	1	2	1	2	1	1	1	1	1	1	1	1	1	1
2099AB	2	2	1	2	2	1	1	2	2	2	1	1	1	1	2	1	1	1	1	2	1	1	1	2	2	1	1	1	1	2	1	1	1	1	1	1	1	1	1	1	1	1	1	1	1
4518MS	1	2	2	2	2	1	1	2	2	2	1	1	2	2	2	1	1	2	2	2	1	1	2	1	2	1	1	1	2	2	1	1	2	2	2	1	1	1	1	1	1	1	1	1	1
9897MM	1	2	2	2	2	1	1	2	2	2	1	1	1	2	2	1	1	1	2	2	1	1	1	2	2	1	1	1	1	1	1	1	1	1	1	1	1	1	1	1	1	1	1	1	1
2603dc	1	2	2	2	2	1	1	1	2	2	1	1	2	2	2	1	1	1	2	2	1	1	1	1	2	1	1	1	1	2	1	1	1	1	1	1	1	1	1	1	1	1	1	1	1
5768AC	2	2	2	2	2	1	2	2	2	2	1	1	2	2	2	1	1	2	2	2	1	1	2	2	2	1	1	1	1	2	1	1	1	1	2	1	1	1	1	1	1	1	1	1	1
9678	1	1	1	1	1	1	1	1	1	1	1	1	1	1	1	1	1	1	1	1	1	1	1	1	1	1	1	1	1	1	1	1	1	1	1	1	1	1	1	1	1	1	1	1	1
7314hm	1	2	2	2	2	1	1	1	2	2	1	1	1	1	2	1	1	1	1	2	1	1	1	1	2	1	1	1	1	1	1	1	1	1	1	1	1	1	1	1	1	1	1	1	1
7544GC	2	2	2	2	2	2	2	2	2	2	1	2	2	2	2	1	2	2	2	2	1	2	1	2	2	1	1	1	2	2	1	1	2	2	2	1	1	1	1	1	1	1	1	1	2
7421RS	1	2	2	2	2	1	1	2	2	2	1	1	1	2	2	1	1	1	2	2	1	1	1	1	2	1	1	1	2	2	1	1	1	1	2	1	1	1	1	1	1	1	1	1	1
934AL	2	2	2	2	2	1	1	2	2	2	1	1	1	2	2	1	1	1	1	2	1	1	1	1	2	1	1	1	1	2	1	1	1	1	1	1	1	1	1	1	1	1	1	1	1
40497FM	1	2	2	2	2	1	1	1	2	2	1	1	1	2	2	1	1	1	2	2	1	1	1	2	2	1	1	1	1	2	1	1	1	1	2	1	1	1	1	1	1	1	1	1	1
4652ZG	2	2	2	2	2	1	1	2	2	2	1	1	2	2	2	1	1	1	2	2	1	1	1	2	2	1	1	1	1	2	1	1	1	1	2	1	1	1	1	1	1	1	1	1	1
9158as	2	2	2	2	2	1	1	2	2	2	1	1	1	1	2	1	1	1	1	2	1	1	1	1	1	1	1	1	1	1	1	1	1	1	1	1	1	1	1	1	1	1	1	1	1
7161RR	2	2	2	2	2	1	1	1	2	2	1	1	1	2	2	1	1	1	1	2	1	1	1	1	1	1	1	1	1	2	1	1	1	1	1	1	1	1	1	1	1	1	1	1	1
0201 AF	1	1	2	1	2	1	1	2	2	2	1	1	1	2	2	1	1	1	1	2	1	1	1	1	2	1	1	1	1	1	1	1	1	1	2	1	1	1	1	1	1	1	1	1	1
5814AF	2	2	2	2	2	1	1	2	2	2	1	1	1	2	2	1	1	1	2	2	1	1	1	1	1	1	1	1	1	1	1	1	1	1	1	1	1	1	1	1	1	1	1	1	1
5586+DG	2	2	2	2	2	1	1	1	2	2	1	1	1	1	1	1	1	1	1	2	1	1	1	1	1	1	1	1	1	1	1	1	1	1	1	1	1	1	1	1	1	1	1	1	1
6413MR	2	2	2	2	2	1	1	1	1	2	1	1	1	1	2	1	1	1	1	2	1	1	1	1	2	1	1	1	1	2	1	1	1	1	2	1	1	1	1	1	1	1	1	1	1
7902DM	2	1	2	2	2	1	1	2	2	2	1	1	1	2	2	1	1	1	1	1	1	1	1	1	2	1	1	1	1	2	1	1	1	1	1	1	1	1	1	1	1	1	1	1	1
8218RC	2	2	2	2	2	2	2	2	2	2	1	1	2	2	2	1	2	2	2	2	1	1	1	2	2	1	1	1	2	2	1	1	1	1	1	1	1	1	1	1	1	1	1	1	1
5543TA	1	2	2	2	2	2	2	2	2	2	1	2	2	2	2	1	1	2	2	2	1	1	1	2	2	1	1	2	1	2	1	1	2	1	2	1	1	1	1	1	1	1	1	1	1
1409MA	1	2	2	2	2	1	1	2	2	2	1	2	2	2	2	1	1	1	2	2	1	1	1	2	2	1	1	1	1	2	1	1	1	2	1	1	1	1	1	1	1	1	1	1	1
9372MA	1	2	2	2	2	1	1	1	1	1	1	1	1	1	1	1	1	1	1	1	1	1	1	1	1	1	1	1	1	1	1	1	1	1	1	1	1	1	1	1	1	1	1	1	1
7499JF	1	1	1	1	2	1	1	1	1	1	1	1	1	1	2	1	1	1	1	1	1	1	1	1	2	1	1	1	1	2	1	1	1	1	1	1	1	1	1	1	1	1	1	1	1
0673BA	2	2	2	2	2	1	1	2	2	2	1	1	1	2	2	1	1	1	1	2	1	1	1	1	1	1	1	1	1	1	1	1	1	1	2	1	1	1	1	1	1	1	1	1	1
3441MD	1	2	2	2	2	1	1	2	2	2	1	1	1	1	2	1	1	1	1	2	1	1	1	1	2	1	1	1	1	1	1	1	1	1	2	1	1	1	1	1	1	1	1	1	1
3971JS	2	2	2	2	2	1	2	2	2	2	2	1	2	2	2	1	2	2	2	2	1	1	1	1	2	1	1	1	1	2	1	1	1	1	2	1	1	1	1	1	1	1	1	1	2
6236 NC	2	2	2	2	2	1	1	1	2	2	1	1	1	2	2	1	1	1	2	2	1	1	1	2	2	1	1	1	2	2	1	1	2	2	2	1	1	1	1	1	1	1	1	1	1
9338AS	1	2	2	2	2	1	1	1	1	2	1	1	1	1	2	1	1	1	1	1	1	1	1	1	2	1	1	1	1	1	1	1	1	1	2	1	1	1	1	1	1	1	1	1	1
2565ci	2	2	2	2	2	1	1	2	2	2	1	1	1	2	2	1	1	1	1	2	1	1	1	1	1	1	1	1	1	1	1	1	1	1	1	1	1	1	1	1	1	1	1	1	1
4101BD	2	2	2	2	2	2	2	2	2	2	2	2	2	2	2	1	1	2	2	2	1	1	1	2	2	1	1	1	1	1	1	1	1	2	1	1	1	1	1	1	1	1	1	1	2
1706cc	1	1	2	2	2	1	1	2	2	2	1	1	2	2	2	1	1	2	2	2	1	1	1	1	2	1	1	1	1	2	1	1	1	1	2	1	1	1	1	1	1	1	1	1	1
7906CF	1	2	2	2	2	1	1	1	2	2	1	1	2	2	2	1	1	1	2	2	1	1	1	2	2	1	1	1	1	2	1	1	1	1	1	1	1	1	1	1	1	1	1	1	1
1639BS	1	1	1	1	1	1	1	1	1	1	1	1	1	1	1	1	1	1	1	1	1	1	1	1	1	1	1	1	1	1	1	1	1	1	1	1	1	1	1	1	1	1	1	1	1
7801	2	2	2	2	2	2	1	2	2	2	1	1	2	2	2	1	1	2	2	2	1	1	1	1	2	1	1	1	1	2	1	1	1	1	1	1	1	1	1	1	1	1	1	1	1
5285ip	2	2	2	2	2	1	1	2	2	2	1	1	2	2	2	1	1	1	2	2	1	1	1	2	2	1	1	1	2	2	1	1	1	1	2	1	1	1	1	1	1	1	1	1	1
7245MD	1	1	2	2	2	1	1	1	1	1	1	1	1	1	1	1	1	1	1	1	1	1	1	1	2	1	1	1	1	1	1	1	1	1	1	1	1	1	1	1	1	1	1	1	1
1016MO	2	2	2	2	2	2	2	2	2	2	2	2	2	2	2	2	1	2	2	2	1	1	1	1	1	1	1	1	1	1	1	1	1	1	1	1	1	1	1	1	1	1	1	1	1
3167 EV	2	2	2	2	2	1	2	1	2	2	1	1	2	2	2	1	1	1	2	2	1	1	1	2	2	1	1	1	1	2	1	1	1	1	1	1	1	1	1	1	1	1	1	1	2
9510OP	1	2	2	2	2	1	2	2	2	2	1	2	2	2	2	1	2	2	2	2	1	2	2	2	2	1	1	2	2	2	1	1	2	1	2	1	1	1	1	1	1	1	1	1	1
2047CR	1	1	2	2	2	1	1	1	1	2	1	1	1	1	2	1	1	1	1	1	1	1	1	1	1	1	1	1	1	1	1	1	1	1	1	1	1	1	1	1	1	1	1	1	1
1925PD	1	2	2	2	2	1	1	2	2	2	1	1	1	2	2	1	1	1	2	2	1	1	1	1	2	1	1	1	1	2	1	1	1	1	2	1	1	1	1	1	1	1	1	1	1
1639bs	1	1	1	1	2	1	1	1	1	2	1	1	1	1	2	1	1	1	1	2	1	1	1	1	2	1	1	1	1	2	1	1	1	1	2	1	1	1	1	1	1	1	1	1	1
7340LC	2	2	2	2	2	2	1	2	2	2	1	1	1	2	2	1	1	2	2	2	1	1	1	2	2	1	1	1	1	2	1	1	1	1	1	1	1	1	1	1	1	1	1	1	1
6066AP	2	2	2	2	2	2	2	2	2	2	1	1	2	1	2	1	1	1	1	2	1	1	1	1	2	1	1	1	1	1	1	1	1	1	1	1	1	1	1	1	1	1	1	1	1
8790sm	2	2	2	2	2	2	2	2	2	2	1	2	2	2	2	1	2	2	2	2	1	2	2	2	2	1	1	2	2	2	1	1	2	1	2	1	1	1	2	1	1	1	1	2	2
0262hm	1	1	1	2	2	1	1	1	1	1	1	1	1	1	1	1	1	1	1	1	1	1	1	1	1	1	1	1	1	2	1	1	1	1	1	1	1	1	1	1	1	1	1	1	1
	2	2	2	2	2	1	1	2	1	2	1	1	1	1	2	1	1	1	1	2	1	1	1	1	2	1	1	1	1	2	1	1	1	1	2	1	1	1	1	1	1	1	1	1	1
8629ab	1	2	2	2	2	2	1	2	2	2	1	1	1	2	2	1	1	1	1	2	1	1	1	1	2	1	1	1	1	2	1	1	1	1	2	1	1	1	1	1	1	1	1	1	1
2118ld	2	2	2	2	2	2	2	2	2	2	1	1	2	2	2	1	1	1	1	2	1	1	2	1	2	1	1	1	1	2	1	1	1	1	2	1	1	1	1	1	1	1	1	1	1
1024AF	1	2	2	2	2	1	1	2	1	2	1	1	1	1	2	1	1	1	2	2	1	1	1	1	2	1	1	1	1	2	1	1	1	1	1	1	1	1	1	1	1	1	1	1	1
8210SC	2	2	2	2	2	1	2	2	2	2	1	1	2	2	2	1	1	1	2	2	1	1	1	2	2	1	1	1	2	2	1	1	1	1	1	1	1	1	1	1	1	1	1	1	1
1137	2	2	2	2	2	1	2	2	2	2	1	1	1	2	2	1	1	1	1	2	1	1	1	1	2	1	1	1	1	2	1	1	1	1	2	1	1	1	1	1	1	1	1	1	1
7487ar	1	2	2	2	2	1	1	1	2	2	1	1	1	1	2	1	1	1	2	2	1	1	1	1	2	1	1	1	1	2	1	1	1	1	1	1	1	1	1	1	1	1	1	1	1
2124 SD	2	2	2	2	2	1	2	2	2	2	1	1	2	2	2	1	1	1	1	2	1	1	1	1	1	1	1	1	1	1	1	1	1	1	1	1	1	1	1	1	1	1	1	1	1
2425MH	2	2	2	2	2	1	2	2	2	2	1	1	2	2	2	1	1	2	2	2	1	1	1	1	2	1	1	1	1	2	1	1	1	1	1	1	1	1	1	1	1	1	1	1	1
1652AC	1	2	2	2	2	1	1	2	2	2	1	1	1	2	2	1	1	1	2	2	1	1	1	1	2	1	1	1	1	2	1	1	1	1	2	1	1	1	1	1	1	1	1	1	1
2659	2	1	1	2	2	2	2	2	2	1	1	2	2	2	2	1	2	1	2	2	1	1	2	2	2	1	1	1	2	2	1	1	2	2	2	1	1	1	1	1	1	1	1	1	1
8723LM	2	2	2	2	2	1	1	1	1	2	1	1	1	1	2	1	1	1	1	2	1	1	1	1	1	1	1	1	1	1	1	1	1	1	1	1	1	1	1	1	1	1	1	1	1
5381bm	1	1	2	2	2	1	1	1	2	2	1	1	1	2	2	1	1	1	2	2	1	1	1	2	2	1	1	1	2	2	1	1	2	1	2	1	1	1	1	1	1	1	1	1	1
7591MS	1	1	2	2	2	1	1	1	2	2	1	1	1	2	2	1	1	1	2	2	1	1	1	1	2	1	1	1	1	2	1	1	1	1	1	1	1	1	1	1	1	1	1	1	1
5284JF	2	2	2	2	2	1	1	1	2	2	1	1	1	1	2	1	1	1	1	2	1	1	1	1	2	1	1	1	1	2	1	1	1	1	1	1	1	1	1	1	1	1	1	1	1
9234SR	1	1	2	2	2	1	1	2	2	2	1	1	2	2	2	1	1	2	2	2	1	1	2	2	2	1	1	1	2	2	1	1	2	1	2	1	1	1	1	1	1	1	1	1	1
8633DF	2	2	2	2	2	1	2	2	2	2	1	1	1	2	2	1	1	1	2	2	1	1	1	1	2	1	1	1	1	2	1	1	1	1	2	1	1	1	1	1	1	1	1	1	1
7486ac	1	1	2	2	2	1	1	2	2	2	1	1	1	2	2	1	1	1	2	2	1	1	1	1	2	1	1	1	2	2	1	1	1	1	2	1	1	1	1	1	1	1	1	1	2
6308SC	1	1	2	2	2	1	2	1	2	2	1	1	1	1	2	1	1	1	1	2	1	1	1	1	2	1	1	1	1	2	1	1	1	1	1	1	1	1	1	1	1	1	1	1	1
5144NP	2	2	2	2	2	2	2	2	2	2	1	1	2	2	2	1	1	2	2	2	1	1	2	2	2	1	1	1	1	2	1	1	1	1	2	1	1	1	1	1	1	1	1	1	1
3422FB	2	2	2	2	2	1	1	2	2	2	1	1	1	1	2	1	1	1	1	2	1	1	1	1	2	1	1	1	1	2	1	1	1	1	2	1	1	1	1	1	1	1	1	1	1
8048 FM	1	2	2	2	2	1	2	2	2	2	1	1	2	2	2	1	1	2	1	2	1	1	2	2	2	1	1	2	2	2	1	1	1	1	1	1	1	1	1	1	1	1	1	1	1
1762+RC	1	2	2	2	2	1	1	2	2	2	1	1	2	2	2	1	1	2	2	2	1	1	2	2	2	1	1	1	2	2	1	1	2	2	2	1	1	1	1	1	1	1	1	1	1
2007BF	1	2	2	2	2	1	1	2	2	2	1	2	2	2	2	1	1	1	2	2	1	1	1	2	2	1	1	1	1	2	1	1	1	1	1	1	1	1	1	1	1	1	1	1	1
8810+BJ	1	2	2	2	2	1	1	2	2	2	1	1	2	2	2	1	1	2	2	2	1	1	2	2	2	1	1	2	2	2	1	1	2	2	2	1	1	1	1	1	1	1	1	1	2
5903mc	2	2	2	2	2	2	2	1	2	2	1	1	2	2	2	1	1	1	2	2	1	1	1	1	2	1	1	1	1	2	1	1	1	1	1	1	1	1	1	1	1	1	1	1	1
1055MI	2	2	2	2	2	2	2	2	2	2	1	1	2	2	2	1	2	1	2	2	1	1	1	1	2	1	1	1	1	2	1	1	1	1	2	1	1	1	1	1	1	1	1	1	1
6876cd	1	2	2	2	2	1	1	2	2	2	1	1	1	2	2	1	1	1	2	2	1	1	1	2	2	1	1	1	1	1	1	1	1	1	1	1	1	1	1	1	1	1	1	1	1
0978NC	2	2	2	2	2	2	2	2	2	2	1	1	2	2	2	1	1	2	2	2	1	1	1	2	2	1	1	1	1	2	1	1	1	1	1	1	1	1	1	1	1	1	1	1	1
3017MJ	2	2	2	2	2	2	2	2	2	2	1	1	2	2	2	1	1	1	2	2	1	1	1	2	2	1	1	1	1	1	1	1	1	1	1	1	1	1	1	1	1	1	1	1	1
1137
9235IM	2	2	2	2	2	1	2	2	2	2	1	1	2	2	2	1	1	1	1	2	1	1	1	1	2	1	1	1	1	2	1	1	1	1	2	1	1	1	1	1	1	1	1	1	1
0434 SM	1	1	2	2	2	1	1	1	1	1	1	1	1	1	1	1	1	1	1	2	1	1	1	1	1	1	1	1	1	1	1	1	1	1	1	1	1	1	1	1	1	1	1	1	1
MC44	1	1	1	1	1	1	1	1	1	1	1	1	1	1	1	1	1	1	1	1	1	1	1	1	1	1	1	1	1	1	1	1	1	1	1	1	1	1	1	1	1	1	1	1	1
209PR	1	1	1	1	1	1	1	1	1	1	1	1	1	1	1	1	1	1	1	1	1	1	1	1	1	1	1	1	1	1	1	1	1	1	1	1	1	1	1	1	1	1	1	1	1
7182cg	1	1	1	1	1	1	1	1	1	1	1	1	1	1	1	1	1	1	1	1	1	1	1	1	1	1	1	1	1	1	1	1	1	1	1	1	1	1	1	1	1	1	1	1	1
6308SC	1	1	2	2	2	1	1	1	1	2	1	1	1	1	1	1	1	1	1	1	1	1	1	1	1	1	1	1	1	1	1	1	1	1	1	1	1	1	1	1	1	1	1	1	1
7182cg	1	1	1	1	1	1	1	1	1	1	1	1	1	1	1	1	1	1	1	1	1	1	1	1	1	1	1	1	1	1	1	1	1	1	1	1	1	1	1	1	1	1	1	1	1
8810	1	1	2	2	2	1	1	1	2	2	1	1	2	2	2	1	1	1	2	2	1	1	1	2	2	1	1	1	2	2	1	1	2	2	2	1	1	1	1	1	1	1	1	1	1

## Sheet: SVO Task
Code	Q1	Q2	Q3	Q4	Q5	Q6	SVO	Svo_Name
28091998IS	1	9	9	5	5	9	1	Prosocial
01091993JM	1	9	9	9	9	9	1	Prosocial
13051995CB	1	9	9	9	1	1	3	Competetive
05112001EP	1	9	9	5	5	9	1	Prosocial
01061995RR	1	9	9	5	5	9	1	Prosocial
0601pf	1	9	9	4	5	9	1	Prosocial
1076MI	1	8	9	6	3	8	1	Prosocial
4278RM	1	9	9	5	5	9	1	Prosocial
0860	1	9	9	5	5	9	1	Prosocial
8001AD	1	9	9	4	5	9	1	Prosocial
8232ai	1	9	9	1	5	9	1	Prosocial
1757AS	1	9	9	9	1	1	2	Individualistic
4744CS	1	9	9	4	5	9	1	Prosocial
5485mj	1	9	9	5	5	7	1	Prosocial
1336SF	1	9	9	1	1	1	1	Prosocial
2861AC	1	9	9	4	5	9	1	Prosocial
1876SD	1	9	9	1	5	9	1	Prosocial
9228+IS	1	9	9	5	5	9	1	Prosocial
7505DP	1	9	9	6	1	2	2	Individualistic
9044jr	1	9	9	4	5	9	1	prosocial
3560HM	1	9	1	1	5	9	1	Prosocial
5986	1	9	9	4	5	9	1	prosocial
7784	1	9	9	5	2	1	2	Individualistic
2550LP	1	9	9	5	5	9	1	Prosocial
9087AR	1	9	9	4	5	9	1	prosocial
5609 M. F.	1	9	9	1	9	9	1	Prosocial
7687MM	1	9	9	4	5	9	1	prosocial
7631AR	1	9	9	4	5	9	1	prosocial
1682BP	1	9	9	5	5	7	1	Prosocial
8889BC	1	9	9	4	5	9	1	prosocial
9430SP	1	9	9	5	5	9	1	Prosocial
Sc1484	1		9	9	1	1	2	Individualistic
1619CS	1	9	1	4	5	9	1	Prosocial
9136mc	1	9	9	4	5	9	1	prosocial
0508VD	1	9	9	1	5	9	1	Prosocial
1572 + RP	1	9	9	6	5	9	1	Prosocial
5660 jm	1	9	9	4	5	9	1	prosocial
6293bm	1	9	9	4	5	9	1	prosocial
8756B	1	9	9	7	5	9	1	prosocial
7458sf	1	8	9	4	5	9	1	Prosocial
7840JA	1	9	9	6	1	1	2	Individualistic
1530BS	1	9	9	5	5	9	1	Prosocial
4123	1	9	9	4	5	9	1	prosocial
1687DS	1	9	1	1	5	9	1	Prosocial
2066 MJ	1	9	9	5	5	6	1	Prosocial
579	1	9	9	4	2	9	1	Prosocial
8583SE	1	9	9	1	5	9	1	Prosocial
	4	6	9	6	4	7	2	Individualistic
8965 CJ	1	8	9	4	5	9	1	Prosocial
6610EA	1	9	9	4	5	9	1	prosocial
7008TF	1	9	9	5	5	9	1	Prosocial
7425DG	1	9	9	1	5	9	1	Prosocial
2224mj	1	9	9	9	5	9	1	Prosocial
5588cm	1	9	9	5	3	6	1	Prosocial
1003ns	1	9	9	6	4	6	1	Prosocial
7794+MF	1	9	9	4	5	9	1	prosocial
4825 PA	1	9	9	5	5	9	1	Prosocial
5371pm	1	9	9	5	1	9	1	Prosocial
5830PS	1	9	9	1	5	9	1	Prosocial
1844PG	1	9	9	1	5	9	1	Prosocial
5118 GR	1	9	9	1	5	9	1	Prosocial
1986MR	1	9	9	5	1	2	2	Individualistic
6217LS	1	9	9	1	5	9	1	Prosocial
0258IA	1	9	9	4	5	9	1	prosocial
2181cm	1	9	9	4	5	9	1	prosocial
4607 TC	1	9	9	6	5	9	1	prosocial
4731NR	1	9	9	4	5	9	1	prosocial
6411CG	1	9	9	4	5	9	1	prosocial
3416BM	1	9	9	4	5	9	1	prosocial
8038AS	1	9	9	5	5	9	1	Prosocial
2559+IP	1	9	9	1	5	9	1	Prosocial
29AS	1	9	9	6	5	8	1	prosocial
AM 6752	1	9	9	2	5	9	1	Prosocial
AL	1	9	9	4	5	9	1	prosocial
12mb	1	9	9	9	1	9	2	Individualistic
6635JA	1	9	9	4	5	9	1	prosocial
2924MI	1	9	9	1	5	9	1	Prosocial
5090ET	1	9	9	1	5	9	1	Prosocial
4924	1		9	4	5	9	1	Prosocial
5670CC	1	9	9	6	5	9	1	Prosocial
9390 JO	2	1	1	1	1	1	1	Prosocial
1084HM	1	9	9	4	5	9	1	prosocial
0378+LM	1	9	1	1	1	9	1	Prosocial
1724MC	1	9	9	9	1	1	2	Individualistic
1138 MM	1	9	9	4	5	9	1	prosocial
3482IC	1	7	9	4	5	9	1	Prosocial
8954fm	1	9	1	4	1	1	2	Individualistic
9125aa	1	9	9	5	5	9	1	Prosocial
7179JM	1	9	9	5	5	9	1	Prosocial
OA0506	1	9	1	4	5	9	1	Prosocial
2330GF	1	9	9	4	5	9	1	prosocial
2499ms	1	9	9	5	5	9	1	Prosocial
7139RB	1	9	9	5	4	9	1	Prosocial
5231mf	2	9	3	3	3	3	1	Prosocial
8180CI	1	9	9	4	5	9	1	prosocial
8876pc	1	9	9	4	5	9	1	prosocial
0751	1	9	9	6	3	1	2	Individualistic
0817JP	1	9	1	1	1	1	1	Prosocial
3851JC	1	9	9	5	5	9	1	Prosocial
2846MP	1	9	9	1	5	9	1	Prosocial
5178aj	1	9	9	5	3	9	1	Prosocial
1919+CP	1	9	9	4	5	9	1	prosocial
2342pf	1	9	9	5	5	9	1	Prosocial
1957JC	1	9	9	1	1	1	1	Prosocial
0040JA	1	8	6	3	3	4	1	Prosocial
1229GE	1		9	4	5	9	1	Prosocial
8574HF	1	9	9	9	1	1	2	Individualistic
1228ic	1	9	9	1	5	9	1	Prosocial
6766jm	1	9	9	5	5	9	1	Prosocial
4348 + JC	1	9	9	9	1	1	2	Individualistic
4739nr	1	9	9	4	5	9	1	prosocial
0209	1	9	9	4	5	9	1	prosocial
Edna Almeida	1	8	9	5	3	9	1	Prosocial
9338RC	1	9	9	2	5	9	1	prosocial
4807FA	1	9	6	4	5	9	1	Prosocial
5106	1	9	6	4	5	9	1	Prosocial
5750	1	9	9	5	5	9	1	Prosocial
4454fm	1	9	9	4	5	9	1	prosocial
95	1	9	9	1	1	1	1	Prosocial
6725 JM	1	9	9	1	1	9	1	Prosocial
9961NC	1	9	3	1	8	7	1	Prosocial
4216jp	1	9	9	4	5	9	1	prosocial
2276jc	1	9	9	5	5	9	1	Prosocial
0651AI	3	6	2	2	2	7	1	Prosocial
3396sj	1	8	9	5	5	9	1	Prosocial
5182BO	1	9	9	4	5	9	1	prosocial
8320lf	1	9	8	4	3	9	1	Prosocial
7273MI	1	9	1	1	1	1	1	Prosocial
6145BM	1	9	9	4	5	9	1	prosocial
1871AF	1	9	9	4	5	9	1	prosocial
4029 cj	3	9	9	6	3	6	2	Individualistic
8928jm	1	9	8	5	5	9	1	Prosocial
9074CI	1	9	9	4	5	9	1	prosocial
	9	1	2	1	9	9	4	Altruistic
1313pj	1	9	9	4	5	9	1	prosocial
3696	1	9	9	1	3	9	1	Prosocial
334996	1	9	9	4	5	9	1	prosocial
0512fc	1	9	9	4	5	9	1	prosocial
6272pf	1	9	9	1	5	9	1	Prosocial
2058MM	1	9	9	4	5	9	1	prosocial
9333fm	1	9	9	4	5	9	1	prosocial
9693LF	1	9	9	5	1	1	2	Individualistic
5917FS	1	9	9	6	4	8	1	Prosocial
1251SG		9	9	5	5	9	1	Prosocial
7922cs	1	9	9	9	1	1	2	Individualistic
0816LR	1	9	1	1	9	9	4	Altruistic
7919BM	1	9	9	6	5	9	1	Prosocial
9241FR	1	9	9	4	5	9	1	prosocial
5943NR	1	9	9	6	3	6	1	Prosocial
5936JM	1	9	9	4	5	9	1	prosocial
5352CT	1	9	9	6	1	1	2	Individualistic
4464LG	1	9	9	5	3	6	1	Prosocial
6704GR	1	9	9	5	5	9	1	Prosocial
7564BC	1	9	9	4	5	9	1	prosocial
7591MS	1	9	9	4	2	9	1	Prosocial
7779BA	1	9	9	4	5	9	1	prosocial
7558AJ	1	9	9	4	5	9	1	prosocial
2896GABRIELAMATOS	1	9	9	4	5	9	1	prosocial
5035+ GQ	1	2	9	8	1	1	2	Individualistic
8986TM	1	9	9	5	5	9	1	Prosocial
1010DE	9	1	9	9	1	1	3	Competetive
7098dm	1	9	9	8	2	1	2	Individualistic
238CA	1	9	9	1	5	9	1	Prosocial
6164MA	1	9	9	9	1	1	2	Individualistic
1874JF	1	9	9	9	1	1	2	Individualistic
6336RA	2	9	5	5	1	1	2	Individualistic
1116LM	1	8	9	4	5	8	1	Prosocial
2609 AF	1	9	9	5	5	9	1	Prosocial
8644IA	1	9	9	5	5	9	1	Prosocial
6355IS	1	9	9	8	1	1	2	Individualistic
2376DM	1	6	9	4	5	9	1	Prosocial
32FM	1	9	9	5	5	9	1	Prosocial
3392FM	1	9	9	5	5	9	1	Prosocial
6321+JP	1	9	9	9	1	1	2	Individualistic
2725LC	1	9	9	9	1	9	2	Individualistic
2726AF	1	9	9	1	5	9	1	Prosocial
4543tm	1	9	9	4	5	9	1	prosocial
0378SP	1	9	9	9	2	2	2	Individualistic
5218mr	1	8	9	4	5	9	1	Prosocial
8887AC	1	9	9	5	5	9	1	Prosocial
8032am	1	9	9	5	5	9	1	Prosocial
TM7381	1	9	1	4	5	9	1	Prosocial
3629AC	1	9	9	5	5	9	1	Prosocial
3401RJ	1	9	9	7	1	1	2	Individualistic
5984BR	1	9	9	4	5	9	1	prosocial
5441AF	1	9	1	1	9	9	4	Altruistic
9343AC	1	9	9	5	4	7	1	Prosocial
0131DT	1	9	9	6	2	4	2	Individualistic
3577MM	1	9	9	5	5	9	1	Prosocial
1280AF	1	9	1	1	9	9	4	Altruistic
3499CD	1	9	9	4	5	9	1	prosocial
7868DS	1	9	6	5	4	8	1	Prosocial
0596CR	1	9	9	4	5	9	1	prosocial
1968lh	1	9	9	4	5	9	1	prosocial
5889JD	1	9	9	6	5	5	1	Prosocial
3443IB	2	9	9	9	1	1	2	Individualistic
4763AR	1	9	9	5	1	9	1	prosocial
1266IF	1	9	9	4	5	9	1	prosocial
0226AC	1	9	9	5	5	9	1	Prosocial
3434SR	1	9	9	5	5	9	1	Prosocial
9489CM	1	9	9	4	5	9	1	prosocial
9697SC	1	9	9	8	1	3	2	Individualistic
7486LM	1	9	9	4	5	8	1	prosocial
0433AI	1	8	9	4	5	9	1	Prosocial
9878JI	2	9	8	5	4	8	1	Prosocial
3849MG	1	8	9	4	5	9	1	Prosocial
2039vm	1	9	9	5	1	8	1	prosocial
9851MS	1	9	9	3	5	9	1	Prosocial
3455EG	1	9	9	6	2	4	2	Individualistic
2840MF	1	9	9	5	4	5	1	Prosocial
3473MJ	1	9	9	4	5	9	1	prosocial
2983VA	1	9	9	5	4	4	1	Prosocial
7530BP	1	9	9	5	5	9	1	Prosocial
1564MI	1	3	9	9	1	1	2	Individualistic
1412ic	1	9	9	8	3	4	2	Individualistic
3229AB	1	9	9	1	1	1	1	Prosocial
4528as	1	8	9	4	5	9	1	Prosocial
4528as	1	8	9	6	5	9	1	Prosocial
4703mv	1	9	9	8	1	1	2	Individualistic
1784AC	1	9	9	1	5	9	1	Prosocial
9420ER	1	9	9	4	5	9	1	prosocial
3942	1	9	9	1	1	9	1	Prosocial
7655 CS	1	9	9	4	4	7	1	prosocial
8208ai	1	9	9	1	2	3	1	prosocial
3046LS	1	9	9	5	5	9	1	Prosocial
29CA			9	5	5	9	1	Prosocial
8090	1	9	9	4	5	9	1	prosocial
6113BE	1	9	9	9	1	1	2	Individualistic
1141AS	1	9	9	4	3	9	1	Prosocial
9440am	1	9	9	4	5	9	1	prosocial
3181RE	1	9	9	5	5	9	1	Prosocial
7422MF	1	9	9	3	5	9	1	Prosocial
1586AM	1	9	9	5	5	9	1	Prosocial
8444LJ	1	9	9	1	5	9	1	Prosocial
6694AC	1	9	9	4	5	9	1	prosocial
7962 B L	1	9	9	4	5	9	1	prosocial
5515jo	1	9	9	4	5	9	1	prosocial
4926AC	1	9	9	5	3	6	1	Prosocial
1948CB	1	9	9	4	5	9	1	prosocial
1948+CB	1	9	9	4	5	9	1	prosocial
6428IF	1	9	9	4	5	9	1	prosocial
2099AB	1	8	9	4	5	9	1	Prosocial
4518MS	1	9	9	5	5	9	1	Prosocial
9897MM	1	9	1	1	1	1	1	Prosocial
2603dc	1	9	9	4	5	9	1	prosocial
5768AC	1	9	9	6	5	9	1	Prosocial
9678	1	9	1	1	5	9	1	Prosocial
7314hm	1	9	9	5	5	9	1	Prosocial
7544GC	1	9	9	4	4	9	1	Prosocial
7421RS	1	9	9	4	5	9	1	prosocial
934AL	1	9	9	5	5	9	1	Prosocial
40497FM	1	9	9	5	5	9	1	Prosocial
4652ZG	1	9	9	5	5	9	1	Prosocial
9158as	1	9	9	4	5	5	1	Prosocial
7161RR	1	9	9	5	5	9	1	Prosocial
0201 AF	1	9	9	9	1	1	2	Individualistic
5814AF	1	9		5	5	9	1	Prosocial
5586+DG	1	9	9	5	5	9	1	Prosocial
6413MR	1	9	9	4	5	9	1	prosocial
7902DM	1	9	9	4	5	9	1	prosocial
8218RC	1	9	9	7	5	1	2	Individualistic
5543TA	1	9	8	4	5	9	1	Prosocial
1409MA	1	9	9	4	5	9	1	prosocial
9372MA	1	9	9	3	5	9	1	Prosocial
7499JF	1	9	9	5	5	9	1	Prosocial
0673BA	1	9	9	4	5	9	1	prosocial
3441MD	1	9	9	6	5	9	1	Prosocial
3971JS	1	9	9	4	5	9	1	prosocial
6236 NC	1	9	1	4	5	9	1	Prosocial
9338AS	1	9	9	1	5	9	1	Prosocial
2565ci	1	9	9	9	1	1	2	Individualistic
4101BD	1	9	3	4	5	9	1	Prosocial
1706cc	1	9	9	5	5	9	1	Prosocial
7906CF	1	9	9	6	3	4	1	prosocial
1639BS	1	9	9	9	1	1	2	Individualistic
7801	1	9	9	1	5	9	1	Prosocial
5285ip	1	9	9	1	5	9	1	Prosocial
7245MD	1	8	3		4	9	1	Prosocial
1016MO	1	9	9	4	5	9	1	prosocial
3167 EV	1	9	9	4	5	9	1	prosocial
9510OP	1	7	9	7	3	3	2	Individualistic
2047CR	1	9	9	9	1	8	2	Individualistic
1925PD	9	9	9	9	1	1	2	Individualistic
1639bs	1	9	9	5	1	1	2	Individualistic
7340LC	1	9	1	5	5	9	1	Prosocial
6066AP	1	8	9	5	3	9	1	Prosocial
8790sm		9	9	5	5	9	1	Prosocial
0262hm	1	9	9	5	5	9	1	Prosocial
	1	9	9	5	5	9	1	Prosocial
8629ab	1	8	9	6	5	9	1	Prosocial
2118ld	1	9	9	4	5	9	1	prosocial
1024AF	1	9	9	5	5	9	1	Prosocial
8210SC	1	9	9	1	5	9	1	Prosocial
1137	1	9	9	5	5	9	1	Prosocial
7487ar	1	9	9	5	5	9	1	Prosocial
2124 SD	1	9	9	4	5	9	1	prosocial
2425MH	1	9	1	1	1	1	1	Prosocial
1652AC	1	9	9	5	5	9	1	Prosocial
2659	2	5	6	7	7	6	1	Prosocial
8723LM	1	9	9	5	3	7	1	Prosocial
5381bm	1	9	9	6	3	1	2	Individualistic
7591MS	1	8	9	8	1	1	2	Individualistic
5284JF	1	9	9	5	5	9	1	Prosocial
9234SR	1	9	9	5	5	9	1	Prosocial
8633DF	1	9	9	6	1	1	2	Individualistic
7486ac	1	9	9	9	1	1	2	Individualistic
6308SC	1	9	1	5	5	9	1	Prosocial
5144NP	1	9	9	4	5	9	1	prosocial
3422FB	2	9	9	5	5	9	1	Prosocial
8048 FM	1	9	9	1	5	9	1	Prosocial
1762+RC	1	9	8	4	5	9	1	Prosocial
2007BF	1	9	9	2	5	9	1	Prosocial
8810+BJ	1	9	9	5	5	9	1	Prosocial
5903mc	1	9	9		5	9	1	Prosocial
1055MI	1	9	9	4	5	9	1	prosocial
6876cd	1	9	8	4	5	8	1	Prosocial
0978NC	1	9	9	5	3	6	1	Prosocial
3017MJ	1	9	1	1	5	9	1	Prosocial
9235IM	1	9	9	6	5	6	1	Prosocial
0434 SM	1	8	9	4	5	9	1	Prosocial
MC44	1	9	9	9	1	1	2	Individualistic
209PR	1	9	9	1	5	9	1	Prosocial
7182cg	1	9	7	5	5	7	1	Prosocial
6308SC	1	5	9	4	5	9	1	Prosocial
7182cg	1	9	9	5	5	6	1	Prosocial
8810	1		9	5	5	9	1	Prosocial

## Sheet: Total Data
Q4	Q8	Q16	Q12	Q20	Q20_8_TEXT	Q22	Q290	Q290_5_TEXT	Q24	Q288	Q287	Q287_4_TEXT	Q289	Q23	Q23_4_TEXT	Q17	Q17_4_TEXT	Q21	Q21_1_TEXT	Q28	Q29	Q29_8_TEXT	Q30	Q30_9_TEXT	Q135	Q119_First Click	Q119_Last Click	Q119_Page Submit	Q119_Click Count	Q120	Q197_First Click	Q197_Last Click	Q197_Page Submit	Q197_Click Count	Q198	Q199_First Click	Q199_Last Click	Q199_Page Submit	Q199_Click Count	Q200	Q201_First Click	Q201_Last Click	Q201_Page Submit	Q201_Click Count	Q202	Q203_First Click	Q203_Last Click	Q203_Page Submit	Q203_Click Count
Participant Code	Age	Sex	Nationality	Educational Qualifications	Educational Qualifications Text	SES	During this state of public calamity	During this phase_Text	Profession	Q1.Completely interrupted the academic or work activity due to covid-19	Q1.Why.	Q1. If you interrupted your work or academic activity, what was the reason: - Another reason	Q1. If no	Q2- Are you or have you been infected with Covid-19	Q2- Text	Q3.Any of your family members/friends is or has been infected with Covid-19	Q3. Text	Q4.Are you undergoing prophylactic quarantine/isolation (i.e., has been staying at home and only going out for essentials	Q4. If yes. For how long (number of days)	Q5.Please estimate how many times you left home during quarantine/prophylactic isolation?	Q5.why?	Q5 - Text	Q6.What measures did you take in this period of social distancing	Q6. What measures did you take in this period of social distancing_ Text	To what extent do you believe that in the future, people would comply with the recommendations of the general health direction (such as social distancing, staying at home)	Timing - First Click	Timing - Last Click	Timing - Page Submit	Timing - Click Count	Possível	Timing - First Click	Timing - Last Click	Timing - Page Submit	Timing - Click Count	Possível	Timing - First Click	Timing - Last Click	Timing - Page Submit	Timing - Click Count	Possível	Timing - First Click	Timing - Last Click	Timing - Page Submit	Timing - Click Count	Possível	Timing - First Click	Timing - Last Click	Timing - Page Submit	Timing - Click Count
28091998IS	21	1	Brazilian	4		3			2					3		3		1	53	7			1,2,3,4,5,6		2
01091993JM	26	1	Portuguese	6		3			1					3		3		2					1,3,4,5,6		5
13051995CB	24	1	Portuguese	6		3			2					3		3		1	55	3			1,2,3,5		5	1.414	1.414	3.447	1	1	0.791	0.791	1.467	1	1
05112001EP	18	1	Portuguese	4		3			2					3		3		1	48	4			1,2,3,4,5,6		3
01061995RR	24	2	Portuguese	6		3			3					3		3		1	52	5			1,2,3,4,5,6,7		3																0.603	0.603	1.189	1	1	0.777	0.777	1.256	1
0601pf	22	2	Portuguese	5		4	2,3		2	2			1	3		3		1	90	5	4,5		1,2,3,4,5,6,7		5
1076MI	24	1	Portuguese	6		3	2		1	2			1	3		3		1	55	7	4,5		1,2,3,5,6,7		3
4278RM	26	1	Portuguese	6		3	2		2	2			1	3		3		1	60	10	4,8	take a little walk close to home	1,2,3,5,6,7		4
0860	24	1	Portuguese	6		3	2		1	1	1			3		3		1	Há quase 2 meses	15	5,8	Walk the dog	1,2,3,4,5,6,7		4											0.801	0.801	1.598	1	1	0.702	0.702	1.54	1	1	0.601	0.601	1.397	1
8001AD	26	1	Portuguese	6		3	2		2	2			1	3		3		2					1,2,3,6		3	0.882	0.882	1.883	1	1	0.998	0.998	2.03	1	1											0.663	0.663	1.202	1
8232ai	32	1	Portuguese	5		3	1		1	1	1			3		3		1	45	3	8	health Center	1,2,3,4,5,6		7											1.3	1.3	2.343	1	1	1.7	1.7	2.52	1	1	0.701	0.701	1.367	1
1757AS	31	2	Portuguese	7		3	2		1	2			1	3		3		1	50	8	4,8	Volunteering	1,2,3,5,6		2	0.611	0.611	1.006	1	1	0.64	0.64	0.916	1	1
4744CS	23	1	Portuguese	6		3	2		6					3		2		1	51	15	4,8	Walk	1,2,3,5,6		2
5485mj	24	1	Portuguese	5		3	4		3	2			2	3		3		1	50	40	8	just to work	1,2,3,5,6		3						1.179	1.179	1.603	1	1											0.601	0.601	1.136	1
1336SF	27	1	Portuguese	6		3	1		3	1	3			3		3		1	63	0	4		1,2,3,5		4
2861AC	28	1	Portuguese	5		3	1		4					3		3		1	56	9	4		1,2,3,4,5,6		3
1876SD	23	1	Portuguese	6		4	2		1	2			1	3		3		1	63	4	4,8	Quarantine elsewhere.	1,2,3,5,6,7		5						1.391	1.391	1.946	1	1						2.695	2.695	4.836	1	1
9228+IS	25	1	Portuguese	6		2	1		4					3		3		1	53	10	4		2,3,5,6		3	1.169	1.169	1.672	1	1											0.798	0.798	1.378	1	1	0.858	1.355	1.398	2
7505DP	25	1	Portuguese	6		3	2		1	2			1	3		3		1	60	3	5,8		1,2,3,4,5,6,7		3
9044jr	26	1	Portuguese	6		3	2		1	2			1	3		3		1	53	8	4,6		1,3,5		4
3560HM	23	2	Portuguese	6		3	3		2	2			1	3		3		1	54	10	4,8	sports	2,3,4,5		5
5986	33	1	Portuguese	6		3	2,3		3	2			1	3		3		2					1,2,3,5,6		4						0.909	0.909	1.326	1	1	0.544	0.544	1.016	1	1
7784	25	1	Portuguese	6		3	2		1	2			1	3		3		1	55	5	4,5		1,5,6,7		4
2550LP	26	1	Portuguese	6		2	2		1	2			1	3		3		1	55	2	5,8	going to the cemetery	1,3,4,5		5						0.942	0.942	1.97	1	1	1.235	1.235	2.493	1	1
9087AR	25	1	Portuguese	6		3	3		2	2			1	3		3		1	59	3	4,8	Go get material needed for telecommuting.	1,2,3,5,6,7		5
5609 M. F.	24	1	Portuguese	5		3	1		6					3		3		1	68 dias	2	8	leisure getaways (nature)	1,3,5,6			0	0	0.635	0												2.303	2.303	3.895	1	1	0	0	0.396	0
7687MM	25	1	Portuguese	6		2	1		4					3		3		1	50	4	4,5,6		1,2,3,4,5,6,7		4	0.873	0.873	1.279	1	1	0.601	0.601	1.139	1	1											0.7	0.7	1.256	1
7631AR	24	1	Portuguese	6		3	2		3	2			1	3		3		1	60	7	8	Physical exercise	1,2,3,5		5
1682BP	26	1	Portuguese	6		3	1		4					3		3		1	50	10	4		1,2,3,4,5,6		5																0.761	0.761	1.259	1	1	0.901	0.901	1.294	1
8889BC	26	1	Portuguese	4		3	3,4		3	2			2	3		2		1	50	30	4,5,8	work	1,2,3,4,5,6,7		5	0.973	0.973	1.951	1	1	1.194	1.194	2.159	1	1	1.232	1.232	1.879	1	1	0.922	0.922	1.545	1	1	0.807	0.807	1.87	1
9430SP	27	1	Portuguese	6		2	4		1	2			2	3		3		1	56	35	4,5,8	work	2,3,5,6		4	0.884	0.884	1.995	1	1	1.258	1.258	4.512	1	1	1.017	1.017	2.434	1	1	0.971	0.971	1.82	1	1	1.354	1.354	2.293	1
Sc1484	19	1	Venezuelan	3		2	3		2	2			1	1		1		1	28	2	4		1,3		4
1619CS	25	1	Portuguese-Brazilian	6		3	1,3		3	1	1			3		3		1	30	3	8	2 times to sign work papers and 1 time to walk	2,3,4,5,6,7		3
9136mc	19	1	Portuguese	4		3	3		2	2			1	3		1		1	38 dias	20	4,8	Volunteer service in firefighters	1,2,3,5,6		2	0.608	1.116	1.146	2	1	0.615	0.615	1.158	1	1	0.585	0.585	1.086	1	1	0.678	0.678	1.135	1	1	0.681	0.681	1.16	1
0508VD	29	2	Portuguese	5		3	2		1	2			1	3		3		2					1,2,3,5,6		3
1572 + RP	28	1	Portuguese	5		2	4		1	2			2	3		3		2					1,2,3,4,5,6		5
5660 jm	21	2	Portuguese	3		3	5	Stay at home. I'm waiting for news about the end of the course	2	1	4	Waiting for them to figure out how they're going to do it so I can complete my major.		3		1		2					5,6
6293bm	23	2	Portuguese	6		3	2		1	2			1	3		3		1	50	5	4		1,2,3,5,6		5	1.002	1.002	1.497	1	1	0.702	0.702	1.001	1	1	1.301	1.301	2.133	1	1	0.701	1.802	2.501	3	1	0.402	0.402	0.783	1
8756B	23	1	Portuguese	4		3	3		2	2			1	3		1		1	+/- 60 dias	12	4,5		1,2,3,4,5,6		4
7458sf	24	1	Portuguese	6		3	2,3		6					3		2		1	55	10	4,5,6,8	take a litlle walk ; resolve matters relating to Social Security / document printing; throw away the garbage	1,2,3,4,5,6,9	More frequent washing of clothes, especially after leaving home; Keep the shoes on the way in the house (especially if they are the shoes I left the house with), always in the same place	2	0.757	0.757	1.374	1	1	0.793	0.793	1.509	1	1	0.783	0.783	1.69	1	1	0.565	0.565	1.268	1	1	0.919	0.919	1.761	1
7840JA	26	2	Portuguese	5		3	2		1	2			1	3		3		2					1,2,3,4,5,6		5
1530BS	22	1	Portuguese	4		3	5	currently working	1	1	1			3		3		1	Durante estado de emergência 1 vez por semana. Agora apenas para trabalhar.	6	4,5,8	Provide assistance to family members	1,2,3,4,5,6		1
4123	65	1	Portuguese	6		3	1		5					3		3		2					1,2,3,4,5,6		3	1.404	1.404	2.062	1	1	1.901	1.901	2.937	1	1	1.305	1.305	2.012	1	1	2.601	2.601	3.573	1	1	1.492	1.492	2.276	1
1687DS	24	1	Portuguese	5		3	3		2	2			1	3		3		1	35	6	4,5		2,3,5,6,7		2
2066 MJ	48	1	Portuguese	4		4	2,4		1	2			1	3		1		1	50	15	4,5		1,3,5,6,7		5	2.509	2.509	3.286	1	1	1.639	2.153	3.658	2	1	1.089	1.089	1.671	1	1	1.391	1.391	2.078	1	1	3.88	3.88	5.232	1
579	24	1	Portuguese	5		3	2,3		2	1				3		3		1	1 mês e meio	5	4,5		1,2,3,4,5,6,7		3	0.801	0.801	1.515	1	1	1.104	1.104	2.222	1	1	1.45	1.45	2.059	1	1
8583SE	36	2	Portuguese	5		2	2		1	2			1	3		3		1	50	70	4,8	Lunch	1,3,5		5	0.702	0.702	1.534	1	1	0.501	0.501	1.37	1	1	0.501	0.501	1.37	1	1	0.702	0.702	1.556	1	1	0.601	0.601	1.471	1
	25	1	Portuguese	6		3	3		2	1	4			3		3		1	46	2	8	POKEMON GO	3,4,5,6		3
8965 CJ	22	1	Portuguese	5		4	3		2	1	4	the university closed		3		3		1	2 meses	2	4		1,2,3,4,5,6,7		4
6610EA	23	1	Portuguese	5		3	3		2	2			1	3		3		1	55	2	4		1,2,3,4,5		3	1.403	1.403	2.032	1	1	0.702	0.702	1.434	1	1	1.004	1.004	1.674	1	1	0.702	0.702	1.277	1	1	0.701	0.701	1.269	1
7008TF	26	2	Portuguese	6		3	2		1	2			1	3		3		1	50	5	4		1,2,3,5,6,7		2
7425DG	27	2	Portuguese	6		3	4		1	2			2	3		3		2					1,2,3,4		1	0.688	0.688	1.061	1	1	0.925	0.925	1.335	1	1	0.6	1.473	1.946	2	1	0.803	0.803	1.1	1	1	0.501	0.501	1.047	1
2224mj	27	1	Portuguese	5		3	4		1	2			2	3		1		2					1,3,4,5,6		1	0.501	1.301	1.914	2	1	0.689	0.689	1.077	1	1	1.001	1.001	1.437	1	1	0.701	0.701	1.139	1	1	0.501	0.501	0.961	1
5588cm	22	1	Portuguese	5		3	4		1	2			2	3		3		1	54	30	4		1,2,3,4,5,6,7		3
1003ns	28	1	Portuguese	4		3	1		4					3		1		1	65	7	4		1,2,3,4,5,6,7		4	1.417	1.417	2.337	1	1	0.744	0.744	1.013	1	1	0.709	0.709	1.007	1	1	0.903	2.619	3.076	2	1	0	0	7.217	0
7794+MF	24	1	Portuguese	6		3	2		1	2			1	3		3		2					1,2,3,4,5		3
4825 PA	40	1	Portuguese	5		2	1,2		1	2			1	3		3		1	54	5	6		1,2,3,4,5,6		3
5371pm	35	1	Portuguese	6		3	2		2	2			1	3		2		2					1,2,3,5,6		3
5830PS	28	2	Portuguese	6		3	2		2	2			1	3		3		1	45	45	4,8	Health walk in the area of residence	1,2,3,5		3	1.279	1.279	2.142	1	1	0.709	0.709	1.491	1	1	0.858	0.858	1.681	1	1	0.626	0.626	1.567	1	1	1.332	1.332	2.044	1
1844PG	42	1	Portuguese	5		2	2		1	2			1	3		3		2					1,3,4,5,6		2	0.871	0.871	1.67	1	1	0.717	0.717	1.356	1	1	0.845	0.845	1.646	1	1	0.844	0.844	1.509	1	1	0.975	0.975	1.702	1
5118 GR	59	1	Portuguese	3		3	1		4					3		3		2					1,2,3,4,5,6,7		4
1986MR	29	1	Portuguese	6		3	2		1	2			1	3		3		1	48	8	4,8	Health walk in the area of residence	2,3,5,6		3	0.501	0.501	1.12	1	1	0.767	0.767	1.307	1	1	0.501	0.501	1.137	1	1	0.601	0.601	1.39	1	1	0.601	0.601	1.205	1
6217LS	46	1	Portuguese	5		3	4		1	2			2	3		3		1	2 meses	4	4,5		1,2,3,4,5,6,7		4	0.833	0.833	1.174	1	1	0.632	0.632	0.934	1	1	0.772	0.772	1.127	1	1	0.906	0.906	1.301	1	1	0.854	0.854	1.174	1
0258IA	25	1	Portuguese	5		2	2,3		2	2			1	3		3		2					1,2,3,5,6		2
2181cm	60	1	Portuguese	5		4	2		1	2			1	3		3		2					1,3,5,6		5
4607 TC	27	1	Portuguese	6		3	2,4		1	2			2	3		3		2					1,2,3,4,5,6		1	0.8	0.8	1.437	1	1	1.201	1.201	1.888	1	1	0.888	0.888	1.449	1	1	0.701	0.701	1.44	1	1	0.801	0.801	1.73	1
4731NR	33	2	Portuguese	6		4	4		3	2			1	3		3		1	60	10	4,5		1,2,3,5,6,7		4
6411CG	27	1	Portuguese	6		3	2		2	2			1	3		3		1	59	10	4		2,3,4,5,6,7		3	0.713	0.713	1.446	1	1	0.787	0.787	1.42	1	1	0.832	0.832	1.317	1	1	0.762	0.762	1.396	1	1	1.422	1.422	2.236	1
3416BM	22	1	Portuguese	5		3	3		2	2			1	3		3		1	60	12	4,6		1,2,3,5,6		5
8038AS	27	1	Portuguese	6		3	4		1	2			1	3		3		1	54	4	4,5		1,2,5,6		2	0.601	0.601	1.083	1	1	0.588	0.588	0.943	1	1	0.698	0.698	1.083	1	1	1.3	1.3	1.656	1	1	1.403	1.403	2.866	1
2559+IP	26	1	Portuguese	6		3	2		1	2			1	3		3		1	59	2	4,5		1,2,3,5,9	When I left for the pharmacy + supermarket, it was still not necessary to wear masks	5	0.762	0.762	1.472	1	1	0.654	0.654	1.059	1	1	0.739	0.739	1.053	1	1	0.59	0.59	0.936	1	1	0.496	0.496	0.829	1
29AS	28	1	Portuguese	6		3	2		1	2			1	3		3		1	58 days	24	4,5,8	Physical exercise	1,2,3,5		5
AM 6752	30	1	Portuguese	5		3	2		1	2			1	3		3		1	58 days	5	6,8	hospital appointments	3,5,6		1
AL	35	2	Spanish	6		3	2		2	2			1	3		3		2					1,2,3,5,6,7		3	0.787	0.787	1.519	1	1	1.193	1.193	1.839	1	1	0.915	0.915	1.616	1	1	1.129	1.129	1.918	1	1	0.759	0.759	1.589	1
12mb	50	1	Portuguese	6		2	2		1	2			1	3		3		1	55	6	4,5		1,2,3,4,5,6,7		5
6635JA	35	1	Spanish	6		3	2,3		2	2			1	3		3		1	53	20	4,5,6		1,2,3,4,5,6,7		5	1.288	1.288	2.56	1	1	0.967	0.967	1.68	1	1	0.928	0.928	1.641	1	1	1.051	1.051	1.932	1	1	1.04	1.04	1.96	1
2924MI	31	1	Portuguese	7		3	2,3		3	2			1	3		3		1	63	20	4,5,8	walk, get food	1,2,3,5,6		4
5090ET	26	2	Portuguese	6		2	1		4					3		3		1	72	7	4		1,2,5,6		3	1.143	1.143	1.863	1	1	0.88	0.88	1.467	1	1	0.881	0.881	1.532	1	1	0.772	0.772	1.462	1	1	1.348	1.348	2.231	1
4924	40	1	Portuguese	5		3	2		1	2			1	3		3		1	50	5	4		1,2,3,4,5,6,7		5	0.897	0.897	1.462	1	1	0.601	0.601	1.265	1	1	0.701	0.701	1.287	1	1	0.901	0.901	1.685	1	1	0.601	0.601	1.202	1
5670CC	20	1	Portuguese	4		3	3		2	2			1	4		3		1	65	20	4,5		1,2,3,5,6,7		3
9390 JO	23	1	Portuguese	8	Student at university	3	1,3		3	1	4	Unpaid leave		3		1		1	2 months	4	4		1,3,4,5,6,7		4	0.501	0.501	1.337	1	1	0.701	0.701	1.49	1	1	1.208	1.208	1.8	1	1	1.111	2.273	2.758	2	1	0.701	0.701	1.485	1
1084HM	55	1	Portuguese	4		2	4		6					3		3		2					1,3,5,6,7		4	1.001	1.001	1.5	1	1	3.099	3.099	4.182	1	1	0.602	0.602	1.445	1	1	0.985	0.985	1.656	1	1	0.602	2.163	2.944	2
0378+LM	33	1	Portuguese	5		3	1		1	1	1			3		3		1	45	6	4,5		1,2,3,5,6		5
1724MC	29	1	Portuguese	6		3	2		1	2			1	3		3		1	67	10	4,5,8	Visit to the hospital (non-covid issue)	1,2,3,4,5,6,7		5	0.601	0.601	1.364	1	1	0.602	0.602	1.197	1	1	0.767	0.767	1.241	1	1	0.402	0.402	0.9	1	1	0.402	0.402	0.965	1
1138 MM	48	1	Portuguese	4		3	1		1	1	1			3		3		2					1,2,3,5,6,7		3
3482IC	24	1	Portuguese	5		3	3		2	2			1	3		3		1	55 dias	3	4,5		1,2,3,4,5,6		5	0.903	0.903	1.853	1	1	0.702	0.702	1.58	1	1	1.603	1.603	2.528	1	1	0.602	0.602	1.398	1	1	0.801	0.801	1.924	1
8954fm	32	1	Portuguese	3		2	1,4		4					3		3		2					1,2,3,4,5,6		5
9125aa	26	2	Portuguese	4		3	4		1	2			2	3		3		2					1,3,5,6		3	1.288	1.288	1.889	1	1	0.504	0.504	1.154	1	1	0.566	0.566	1.026	1	1	1.082	1.082	1.667	1	1	0.683	0.683	1.187	1
7179JM	34	2	Portuguese	5		4	2		1	2			1	3		3		1	50	6	4		1,2,3,5,6		2
OA0506	45	1	Portuguese	4		3	2		1	2			1	3		3		1	2 meses	9	4,5		1,2,3,5,6		4	0.702	0.702	1.499	1	1	0.902	0.902	1.711	1	1	1.001	1.001	1.838	1	1	1.501	1.501	2.315	1	1	1.202	1.202	2.141	1
2330GF	40	1	Portuguese	4		2	1		1	1	1			3		3		1	42	10	4		3,5,6		5
2499ms	34	1	Portuguese	4		3	1		1	1	3			3		3		1	50	3	4		4,6		2	0.984	0.984	1.475	1	1	0.791	0.791	1.203	1	1	0.985	0.985	1.494	1	1	1.648	1.648	2.25	1	1	1.015	1.015	1.442	1
8646 S. F.	47	1	Portuguese	3		2	1		1	1	1			3		3		2					2,3,5		4	0	0	5.06	0		0	0	6.009	0		0	0	0.364	0		0	0	2	0		0	0	6.13	0
7139RB	30	2	Portuguese	6		3	2		1	2			1	3		3		2					1,3,5,6		6
5231mf	36	1	Portuguese	4		3	5	Stay at home taking care of the kids	1	1	3			3		3		2					1,5		6	2.341	2.341	3.144	1	1	0.401	0.401	1.229	1	1	0.932	0.932	1.818	1	1	0.976	0.976	1.593	1	1	0.817	0.817	1.467	1
8180CI	39	1	Portuguese	4		3	1		1	1	1			3		3		2					2,3,5,6		3
8876pc	29	1	Portuguese	4		2	1		1	1	3			3		2		1	60	10	4,5		6,7		2
0751	40	1	Portuguese	4		4	2		1	2			1	3		3		2					1,2,3,5,6		6	0.702	0.702	1.252	1	1	0.503	0.503	1.199	1	1	1.194	1.194	1.752	1	1	0.501	0.501	1.001	1	1	0.501	0.501	0.971	1
8260JM	23	1	Portuguese	5		4	3		2	2			1	3		3		1	57	5	5,6		1,2,3,4,5,6			2.096	2.096	4.106	1	1						0.768	0.768	1.978	1	1	1.236	1.236	2.842	1	1
1547JC	34	1	Portuguese	6		3	2		1	2			1	3		1		1	60	7	4		1,2,3,6		5	0.812	0.812	1.342	1	1	0.79	1.418	1.962	2	1	1.381	1.381	3.003	1	1	0.826	0.826	1.515	1	1	0.774	1.094	2.003	2
José	61	2	Portuguese	4		3	4		1	2			2	3		3		2					1,2,3,6,7		5	1.858	1.858	6.241	1	1											1.179	1.179	4.751	1	1
0168 cd	38	2	Portuguese	6		3	2		1	2			1	3		3		1	50	8	4,6		1,2,3,5,6		2
3557DM	25	2	Portuguese	4		3	3		3	1	4	the university closed		3		3		1	35	6	4		1,2,3,5,6		5											0.962	0.962	1.746	1	1						1.083	1.083	1.555	1
1722SF	26	1	Portuguese	5		3	2,3		3	2			1	3		3		2					1,2,3,5,6		4	0.8	0.8	1.252	1	1	0.102	0.102	1.511	1	1	0.301	1.537	1.984	2	1	0.819	0.819	1.308	1	1	0.701	0.701	1.279	1
2516BS	23	1	Portuguese	5		4	3		2	2			1	3		3		1	59 dias	10	4,5		3,5,6,7		3						0.728	0.728	1.25	1	1	0.877	0.877	1.404	1	1	0.725	0.725	1.279	1	1
5082JONU	21	1	Portuguese	4		3	3,4		2	1	4	the university closed		3		3		1	50	20	4,5		2,3,5,6,7
8394LC	19	1	Portuguese	4		3	4		1	2			2	3		1		1	80	20	4,8	work	1,2,3,4,5,6			0.704	0.704	1.462	1	1	0.581	0.581	0.842	1	1	0.602	0.602	0.97	1	1	0.502	0.502	0.955	1	1	0.402	0.402	0.762	1
3600AS	24	1	Portuguese	6		3	2		1	2			1	3		3		1	48	5	4,6		1,2,3,4,5,6		4
1455MF	26	1	Portuguese	6		2	2		6					3		3		1	60	6	4,5		1,2,3,5,6		3
8327FAMA	27	2	Portuguese	6		3	2,3		6					3		3		1	90 dias	4	4,5		1,2,3,4,5,7,9	Preference for online shopping (e.g. grocery shopping) and disinfecting all products as they arrive, in a dedicated area.		0.549	0.549	1.075	1	1	0.837	0.837	1.221	1	1	0.629	0.629	1.118	1	1	0.797	0.797	1.253	1	1	0.688	0.688	1.173	1
3977MA	27	1	Portuguese	6		3	2		1	2			1	3		3		1	60 dias	3	8	walk	1,2,3,4,5,6		2	1.071	1.071	1.685	1	1	0.802	0.802	1.753	1	1	1.002	1.002	1.7	1	1	0.947	0.947	1.763	1	1	1.103	1.103	2.668	1
7658CS	36	1	Portuguese	5		3	1		1	1	1			3		3		1	5	1	4		1,2,3,4,5,6,7		4	1	1	2.092	1	1	5.101	5.101	6.024	1	1	0.677	0.677	1.275	1	1	0.826	0.826	1.432	1	1	1.184	1.184	1.75	1
3153SI	27	1	Portuguese	6		2	4		1	1	1			3		1		2					1,2,3,4,5,6		3	0.641	0.641	1.095	1	1	0.892	0.892	1.312	1	1	0.701	0.701	1.257	1	1	0.585	0.585	1.048	1	1	0.901	0.901	1.482	1
5087BC	23	1	Portuguese	6		3	4		1	2			2	3		3		2					1,2,3,5,6		4
9905 FR	45	1	Portuguese	4		2	1		1	2			2	3		3		1	50	10	4,5		1,2,3,5,6			1.01	1.464	2.376	2	1	0.609	0.609	1.218	1	1	1.701	1.701	2.354	1	1	1.398	3.098	4.312	5	1	1.011	1.011	1.567	1
2300 S L	22	1	Portuguese	4		3	1,3,5	work on the weekend	2	2			1	3		3		2					1,2,3,5,6			0.513	0.513	0.933	1	1	0.947	0.947	1.356	1	1	1.031	1.031	1.774	1	1	0.938	0.938	1.397	1	1	0.973	0.973	1.441	1
3385FS	52	1	Portuguese	3		3	4		1	2			2	3		2		2					1,3,4,6,7		5
1106jm	25	1	Portuguese	6		3	2		1	2			1	3		3		1	55	4	4,6		1,2,3,5,6
2755cr	21	1	Portuguese	4		1	4		3	2			2	3		3		2					1,2,3,5,6,7			0.611	0.611	1.204	1	1	0.71	0.71	1.235	1	1	0.64	0.64	1.118	1	1	0.993	1.019	1.371	2	1	0.899	0.899	1.276	1
	23	1	Portuguese	5		3	4		1	2			2	3		3		2					1,2,3,4,5,6,7		5
2977	25	2	Portuguese	6		3	1		1	1	1			3		1		1	65	4	4,5		1,2,3,4,5,6,7		4	1.109	1.109	2.31	1	1	2.429	2.429	3.844	1	1	1.02	1.02	2.127	1	1	1.469	1.469	2.61	1	1	1.072	1.072	2.407	1
	39	1	Portuguese	4		2	1		4					3		2		1	60	30	4		1,2,3,4,5,6		3
8288LM	25	1	Portuguese	6		3	2		1	2			1	3		3		1	60	10	4,5		2,3,4,5,6,7		4
9109	53	1	Portuguese	6		3	3		6					3		3		2					3,5		4
4594JM	30	2	Portuguese	5		2	4		1	2			2	4	I don't think so.	2		2					1,2,3,6		1
9461+ PR	37	1	Portuguese	4		2	4		1	1	4	Covid symptoms despite two negative tests		3		2		1	38	6	4,5		1,2,3,4,5,6,7		3	1.089	1.089	1.99	1	1	0.836	0.836	1.374	1	1	0.981	0.981	1.469	1	1	2.569	2.569	6.011	1	1	1.121	1.121	1.579	1
5648jv	35	2	Portuguese	4		2	4		1	2				3		3		2					1,2,4		4	0.701	0.701	1.376	1	1	0.501	0.501	1.094	1	1	0.5	0.5	1.566	1	1	1.9	1.9	3.188	1	1	0.701	0.701	1.375	1
6581 SF	21	1	Portuguese	4		3	3		3	2			1	3		3		1	75	5	8	medical appointments	1,2,3,5,6		3
6472AL	42	2	Portuguese	5		3	4		1	2			2	3		3		2					1,3,5,6		3	0.802	0.802	1.296	1	1	0.78	0.78	1.301	1	1	0.732	0.732	1.299	1	1	1.101	1.101	1.684	1	1	0.845	0.845	1.489	1
5421fm	44	2	Portuguese	5		3	2		1	2			1	3		2		2					1,2,3,4,5,6		6	0.971	0.971	1.805	1	1	0.894	0.894	1.601	1	1	1.03	1.03	1.891	1	1	1.05	1.05	1.865	1	1	1.049	1.049	1.982	1
7771MG	50	1	Portuguese	2		3	4		1	2				3		3		2					1,4,5,6,7		6
1412EO	44	1	Portuguese	8	Bachelor's Degree	3	2		1	2			1	3		3		2					2,5,6		3
2567NM	32	2	Portuguese	6		2	1		1	2			1	3		3		1	60	6	4		1,2,3,4,5,6,7		2	0.995	0.995	2.143	1	1	1.031	1.031	1.944	1	1	1.016	1.016	1.954	1	1	1.187	1.187	2.437	1	1	1.026	1.026	2.126	1
8873	35	1	Portuguese	4		3	1		4					3		3		1	55	30	4,5		1,2,3,4,5,6		5	1.092	1.092	2.185	1	1	1.25	1.25	2.198	1	1	2.244	2.244	3.154	1	1	2.688	2.688	5.015	1	1	1.94	1.94	3.443	1
0791BR	25	1	Portuguese	6		4	2		1	1	4			3		3		1	65	5	4		1,2,3,5,6		5
6889rs	39	1	Portuguese	6		3	2		6					3		3		2					1,2,3,4,5,6,7		4
6543MS	26	1	Portuguese	4		2	3		2	2			1	3		2		1	2 meses	3	5		1,3,5,6,7			0.774	1.815	2.528	2	1	1.37	1.37	2.1	1	1	1.11	1.11	1.982	1	1	1.18	1.18	1.914	1	1	1.859	1.859	2.711	1
9603TC	59	1	Portuguese	4		3	2,4		1	2				3		3		2					1,2,3,5,6		4	1.382	1.382	2.548	1	1	1.244	1.244	2.53	1	1	1.361	1.361	2.392	1	1	1.328	1.328	2.566	1	1	1.261	1.261	2.245	1
	42	1	Portuguese	4		2	5	work for fortnights	1	2			2	3		3		2					1,2,3,4,6,7		4	0.602	0.602	1.298	1	1	1.265	1.265	1.834	1	1	2.402	2.402	5.705	1	1	0.803	0.803	1.465	1	1	0.602	0.602	1.331	1
1409ac	53	2	Portuguese	2		3	4		1	2			2	3		3		2					2,3,5,6,7		4	0.64	1.018	2.594	2	1	0.378	0.378	0.812	1	2	0.244	2.524	3.174	4	1	0.721	0.721	1.067	1		1.298	2.251	2.962	2
6872mm	57	1	Portuguese	4		3	1		6					3		3		2					1,2,3,4,5		4
3682NC	34	2	Portuguese	6		3	5	work for fortnights	1	2			2	3		3		1	60	6	4,5,8	family assistance	1,2,3,4,5,6,7,9	Changing clothes and shoes before entering the house	2	0.794	0.794	1.448	1	1	0.885	0.885	1.408	1	1	1.042	1.042	1.748	1	1	1.08	1.08	1.565	1	1	0.991	0.991	1.557	1
8274hs	43	2	Portuguese	4		2	4		1	2			2	3		2		1	40	5	4,8	labor support	1,2,3,4,5,6		1	0.894	0.894	1.415	1	1	0.786	0.786	1.33	1	1	1.206	1.973	2.604	3	1	0.982	0.982	1.521	1	1	1.724	1.724	5.669	1
4623	33	2	Portuguese	5		4	4		1	2			2	3		3		2					1,3,6		2
2948jl	33	2	Portuguese	3		3	4		1	2			2	3		3		2					2,3,5,6		3
6372 Sérgio Nuno	38	2	Portuguese	4		3	2,3		1	1	1			3		3		1	Deste 21 Março devido a ser doente oncologico	10	4,5		1,2,3,4,5,6,7		1	1.135	1.135	1.668	1	1	0.818	0.818	1.421	1	1	1.486	1.486	6.013	1	1	0.896	0.896	1.573	1	1	1.041	1.041	2.201	1
9353	21	2	Portuguese	4		2	4		1	2			2	3		3		2					1,3,5		4	1.173	1.173	1.462	1	1	1.496	1.496	1.747	1	1	0.541	0.541	0.801	1	1	1.388	1.388	1.781	1	1	0.936	0.936	1.417	1
6493JP	35	2	Portuguese	5		3	2		1	2			1	3		2		1	62	10	4		1,2,3,4,5,6		4
6907AC	28	1	Portuguese	6		3	2		1	2			1	3		3		1	61	10	4,5		1,2,3,4,5,6		4	0.878	0.878	1.859	1	1	0.903	0.903	1.79	1	1	0.814	0.814	1.855	1	1	1.474	1.474	2.424	1	1	0.857	1.297	2.126	2
9828 m g	38	2	Portuguese	4		2	4		1	1	1			3		3		2					1,3,6		1
0566JC	25	1	Portuguese	6		2	4		1	2			2	3		3		2					1,2,3,5,6,7		4	0.858	0.858	2.055	1	1	1.03	1.03	2.251	1	1	0.813	0.813	1.967	1	1	0.977	0.977	1.899	1	1	1.379	1.379	2.509	1
2662CV	25	1	Portuguese	5		4	4		1	2			2	3		3		2					1,2,3,4,5		3	0.882	0.882	1.868	1	1	0.874	0.874	1.617	1	1	0.835	0.835	1.495	1	1	1.049	1.049	1.76	1	1	0.791	0.791	1.463	1
7394MF	26	1	Portuguese	5		3	1		1	1	4	working with the public did not allow		3		3		1	50	35	4,5,8	visits	1,2,3,4,5,6,7
24rs	33	1	Portuguese	8	Postgraduate studies	4	5	Maternity license	1	2			1	3		3		2					2,3,4,5,6		6
6844MC	21	1	Portuguese	4		3	3		2	2			1	3		3		1	60	7	4,5		2,3,4,5,6		4
4243ar	25	1	Portuguese	5		2	3		3	2				3		3		1	67	28	4,5,8	Physical exercise	1,2,3,4,5,6,9	Change of clothes/shoes upon arrival at the house	1	1.103	1.103	1.801	1	1	0.601	0.601	1.171	1	1	0.501	0.501	1.085	1	1	0.7	0.7	1.259	1	1	0.601	0.601	1.199	1
2754MA	21	2	Portuguese	5		2	4		3	2			1	3		1		2					1,2,3,5,6		5	0.671	0.671	1.087	1	1	0.602	0.602	1.084	1	1	0.601	0.601	1.182	1	1	0.602	0.602	1.086	1	1	0.601	0.601	1.151	1
8996	38	2	Portuguese	3		3	4		1	2			2	3		3		2					3		1	1.843	4.032	5.014	2	1	1.548	1.548	2.289	1	1	0.768	0.768	1.111	1	1	0.36	0.765	1.101	2	1	0.925	0.925	1.261	1
6309 A M	60	1	Portuguese	4		1	4		1	2			2	3		3		1		22	6		1,2,3,4,5,6			1.3	1.3	2.124	1	1	1.105	1.105	2.776	1	1	0.702	0.702	1.301	1	1	1.195	1.195	1.86	1	1	0	0	1.271	0
Af5017	33	2	Portuguese	3		1	4		1	2			2	3		1		2					1,2,3,4,5,6,7		1
4621MC	31	1	Portuguese	5		3	2,4		1	2			1	3		3		2					1,2,3,4,5,6		1
0052PS	26	1	Portuguese	6		3	2		1	2			1	3		3		2					1,2,3,5,6		4	0.554	0.554	0.994	1	1	1.001	1.001	1.441	1	1	0.402	0.402	1.038	1	1	0.557	0.557	1.021	1	1	0.301	0.301	0.96	1
4910AG	27	1	Portuguese - Spanish	6		3	1		1	1	4	fired		3		3		1	55	5	4		2,3,5,6,7
5057 pl	26	2	Portuguese	5		3	4		1	2			2	3		2		2					1,2,3,6		5	1.104	1.104	2.175	1	1	0.602	0.602	1.25	1	1	0.692	0.692	1.099	1	1	1.502	1.502	2.094	1	1	0.8	0.8	1.421	1
0817JP	29	2	Portuguese	4		3	4		1	2			2	3		3		1	60 dias	24	4		2,3,5,6,7		4	1.204	1.204	1.887	1	1	1.051	1.051	1.402	1	1	1.092	1.092	1.764	1	1	0.702	0.702	1.424	1	1	0.601	0.601	1.348	1
3851JC	23	2	Portuguese	4		3	4		1	2			2	3		3		2					1,2,3,6		4
2846MP	45	2	Portuguese	3		2	4		1	2			2	3		3		2					1,2,3,5,6		2
5178aj	26	2	Portuguese	4		3	4		1	2			2	3		3		1	45	40	4,5,8	work	1,2,3,5		3	1.185	1.185	1.576	1	1	0.659	0.659	1.048	1	1	0.763	0.763	1.153	1	1	0.874	0.874	1.257	1	1	0	0	0.268	0
1919+CP	32	1	Portuguese	4		3	1		1	2			2	3		3		1	45	4	4		1,2,5,6		2	1.021	1.021	1.773	1	1	1.101	1.101	1.971	1	1	1.303	1.303	2.045	1	1	0.989	0.989	1.64	1	1	0.906	0.906	1.561	1
2342pf	34	2	Portuguese	4		2	4		1	2				3		3		1	60	6	4		1,2,3,5,6		1
1957JC	25	2	Portuguese	4		3	4		1	2			2	3		3		2					1,2,3,4,5,6		3
0040JA	26	2	Portuguese	5		2	1,3		2	1	2			3		3		2					3		2	0.601	0.601	1.215	1	1	0.839	0.839	1.297	1	1	1.265	1.658	1.601	2	1	0.845	0.845	1.336	1	1	0.89	0.89	1.416	1
1229GE	18	2	Portuguese	3		3	3		2	2			1	3		3		1	50	10	4,8	gym	1,3,5			0.602	1.702	2.374	2	1	1	1	1.801	1	1	1.18	1.18	1.617	1	1	1.602	1.602	2.331	1	1	1.101	1.101	4.782	1
8574HF	33	2	Portuguese	4		2	4		1	2			2	3		3		2					1,2,3,5,6,7		2	0.94	0.94	1.454	1	1	0.665	0.665	1.163	1	1	1.016	1.016	2.812	1	1	0.845	0.845	1.313	1	1	0.961	0.961	1.418	1
1228ic	36	1	Portuguese	4		2	1		1	1	3			3		3		1	3meses	10	4		1,2,3,4,5,6,7		7
6766jm	45	2	Portuguese	4		2	1		1	2			2	3		3		2					1,2,3,5,6		3
4348 + JC	34	2	Portuguese	4		3	4		1	2				3		3		2					1,2,3,4,5,6,7		1	0.401	0.401	0.964	1	1	0.502	0.502	1.095	1	1	0.801	0.801	1.38	1	1	0.4	0.4	0.897	1	1	0.693	0.693	1.001	1
4739nr	32	2	Portuguese	4		3	4		1	2			2	3		3		2					1,2,3,5,6		2
1704sm	38	2	Portuguese	4		3	4		1	2			2	3		3		2					1,3,5,6		4
0209	31	1	Portuguese	4		3	4		1	2			2	3		3		2					1,2,3,4,6,7		3	1.041	1.041	1.878	1	1	0.979	0.979	1.817	1	1	0.958	0.958	1.678	1	1	1.09	1.09	1.986	1	1	0.919	0.919	1.622	1
Edna Almeida	30	1	Portuguese	6		4	4		3	2			1	3		3		2					1,2,3,6,7		1
9338RC	22	2	Portuguese	5		3	2		1	2			1	3		3		1	2/3 meses	7	4		1,2,3,5,6		5	0.565	0.565	0.991	1	1	0.787	0.787	1.224	1	1	0.778	0.778	1.101	1	1	0.702	0.702	1.142	1	1	0.784	0.784	1.153	1
4807FA	44	2	Portuguese	5		3	4		1	2				3		3		2					1,2,3,4,5,6		2
5106	38	2	Portuguese	4		4	4		6					3		3		2					5		3	1.338	1.338	1.974	1	1	0.841	0.841	1.362	1	1	0.979	0.979	1.5	1	1	0.99	0.99	1.473	1	1	0.895	0.895	1.375	1
5750	44	2	Portuguese	4		3	4		6					3		2		2					1,2,3,4,5,6		5
4454fm	27	2	Portuguese	4		3	4		1	2			2	3		3		1	2 meses	25	4,5		3,4,6		4
95	30	2	Portuguese	4		2	4		1	2			2	3		3		2					1,2,3,4,6,7		5	0.401	0.401	0.976	1	1	1.094	1.094	1.664	1	1	0.934	0.934	1.367	1	1	0.601	0.601	1.109	1	1	0.5	0.5	1.094	1
6725 JM	52	2	Portuguese	4		3	4		1	2			2	3		2		2					1,3,5,6,7		5
9961NC	23	2	Portuguese	4		3	4		1	2			2	3		3		2					1,2,3,5,6,7		5	0.732	1.444	1.471	2	1	0.64	1.13	1.156	2	1	0.989	1.563	1.595	2	1	0.922	0.922	1.362	1	1	0.689	0.689	1.281	1
4216jp	27	2	Portuguese	4		3	4		1	2			2	3		3		1	60	30	4,5,8	work	1,2,3,5,6		3	0.544	0.544	1.184	1	1	0.68	0.68	1.178	1	1	0.728	0.728	1.101	1	1	0.804	0.804	2.426	1	1	0.7	0.7	1.144	1
2276jc	49	2	Portuguese	3		3	4		1	2			2	3		4	yes in england	2					2,3		3	0.85	0.85	1.459	1	1	1.317	1.317	2.758	1	1	1.114	1.114	1.81	1	1	0.962	0.962	1.672	1	1	0.916	0.916	1.54	1
0651AI	33	1	Portuguese	4		3	4		1	2			2	3		3		2					1,2,3,4,5,6,7		1	0.891	1.324	1.358	2	1	0.998	0.998	1.548	1	1	0.936	0.936	1.478	1	1	1.527	1.527	1.902	1	1	0.71	0.71	1.191	1
3396sj	36	1	Portuguese	4		2	4		6					3		2		2					3		2
5182BO	35	2	Portuguese	4		3	4		1	2			2	3		2		2					1,2,3,4,5,6,7		2
8320lf	28	1	Portuguese	4		3	4		1	2			2	3		3		2					3,6		3	0.702	0.702	1.343	1	1	0.701	0.701	1.35	1	1	0.902	0.902	1.574	1	1	0.8	0.8	1.468	1	1	0.6	0.6	1.281	1
7273MI	50	1	Portuguese	4		3	4		1	2			2	3		3		2					1,2,3,4,5,6		5	1.439	1.439	2.183	1	1	0.501	0.501	1.2	1	1	0.602	0.602	1.323	1	1	1.3	1.3	2.092	1	1	1.221	1.221	2.223	1
6145BM	36	2	Portuguese	3		3	4		1	2			2	3		3		2					1,2,3,4,5,6		1
1871AF	56	2	Portuguese	5		3	1		6					3		3		2					1,2,5		4	1.549	1.549	3.608	1	1	1.154	1.154	2.211	1	1	1.51	1.51	2.344	1	1	1.757	1.757	3.5	1	1	1.581	1.581	3.334	1
4029 cj	44	2	Portuguese	4		2	4		1	2			2	3		3		2					1,3,5,6,7			1.448	1.448	2.751	1	1	1.059	1.059	1.877	1	1	0.88	0.88	1.567	1	1	0.958	0.958	1.675	1	1	0.834	0.834	1.554	1
8928jm	23	2	Portuguese	5		3	2		3	2			1	3		3		2					1,3,6		4	0.749	0.749	1.037	1	1	1.078	1.078	1.504	1	1	0.671	0.671	1.011	1	1	0.806	0.806	1.163	1	1	0.785	0.785	1.128	1
9074CI	35	1	Portuguese	4		3	4		1	2			2	3		3		2					5		4
	24	2	Portuguese	5		2	4		3	2			2	3		3		2					1,2,3,6		4	0.705	0.705	1.154	1	1	1.744	1.744	3	1	1	2.858	3.604	4.129	2	1	0.508	0.508	0.964	1	1	0.533	0.533	1.018	1
1313pj	40	2	Portuguese	5		3	4		1	2			2	3		3		2					1,2,3,4,6,7		3	0.689	0.689	1.163	1	1	0.592	0.592	1.075	1	1	0.699	0.699	1.345	1	1	1.005	1.005	1.578	1	1	0.829	0.829	1.461	1
3696	40	2	Portuguese	4		3	4		1	2			2	3		3		2					9	Nothing I haven't done before	2
334996	30	2	Portuguese	4		3	4		1	2			2	3		3		1		20	4,5		1,5		3
0512fc	23	1	Portuguese	6		2	2		6					3		3		2					1,2,3,4,6,7		4
6272pf	31	1	Portuguese	5		2	4		1	2			2	3		3		2					1,2,3,4,5,6,7,9	Change of clothes and shoes before entering the residence after working hours.	1	0.601	0.601	1.184	1	1	0.501	0.501	1.048	1	1	0.701	0.701	1.152	1	1	0.802	0.802	1.2	1	1	0.601	0.601	1.207	1
2058MM	30	2	Portuguese	4		3	1		1	2			2	3		3		2					3,5,6		5
9333fm	28	2	Portuguese	4		2	4		1	2			2	3		3		2					1,2,3,4,5,6,7		2
5258fa	28	1	Portuguese	5		3	4		3	2			2	3		3		2					1,2,3,5,6,7,9	Leave street shoes and coats at doorstep
0503fr	27	1	Portuguese	3		2	4		1	1	1			3		3		1	60	8	4,8	work	1,2,3,5,6			0.739	0.739	1.42	1	1	0.702	0.702	1.372	1	1	0.847	0.847	1.305	1	1	0.908	0.908	1.387	1	1	0	0	2.43	0
4016 SF	20	1	Portuguese	5		3	3		3	2			1	3		3		1	60	10	4,5		1,2,3,5,6			0.842	0.842	1.217	1	1	0.602	0.602	1.156	1	1	0.802	0.802	1.489	1	1	1.414	1.414	2.1	1	1	0.911	0.911	1.347	1
9496MD	37	1	Portuguese	4		2	2		1	2			1	3		3		1	58	10	4,5,6		1,2,3,4,5,6,7		4
9517TS	19	1	Portuguese	4		2	3		2	1				3		1		1	66	22	4,5		1,2,3,5			0.608	0.608	0.964	1	1	0.689	0.689	1.133	1	1	0.505	0.505	0.809	1	1	0.561	0.561	1.045	1	1	0.465	0.465	0.824	1
9743 MA	20	1	Portuguese	4		2	3		2	1				3		3		1	3 meses	60	4,5,6		1,2,3,6
5857AC	19	1	Portuguese	4		3	3		2	1	4	Closing of clinical teachings -- the university closed		3		3		1	64	10	4,8	walk	2,3,5,6,7			0.678	0.678	1.137	1	1	1.039	1.039	1.491	1	1	0.555	0.555	1.019	1	1	0.974	0.974	1.453	1	1	0.615	0.615	0.996	1
4671jm	43	2	Portuguese	4		4	4		1	2				3		3		2					1,2,3,5,6,7		3	0.864	0.864	1.201	1	1	0.908	0.908	1.552	1	1	0.566	0.566	1.081	1	1	1.454	1.454	1.945	1	1	1.417	1.417	4.954	1
0142	37	1	Portuguese	5		2	4		1	2			2	3		3		2					1,2,3,4,5,6		4
9841CS	30	1	Portuguese	4		2	4		1	2			2	3		3		2					1,2,3,5,6,7		3
3514 + MS	22	1	Portuguese	5		4	3		2	2			1	3		3		1	60	20	4,5		1,2,3,5,6		5
9157AG	48	1	Portuguese	4		3	4		1	2			2	3		3		2					1,2,3,4,5,6,7		4	1.986	1.986	2.713	1	1	0.601	0.601	1.203	1	1	0.401	0.401	1.147	1	1	0.702	0.702	1.787	1	1	0.601	0.601	1.24	1
2130MJ	59	1	Portuguese	4		3	4		1	2			2	3		3		2					1,3,4,5,6		2	1.358	1.358	2.728	1	1	2.893	2.893	3.625	1	1	2.001	2.001	3.448	1	1	0.901	0.901	2.025	1	1	0	0	3.2	0
2996RS	41	1	Portuguese	3		3	1		1	1	1			3		3		2					1,2,3,4,5,6,7
	26	1	Portuguese	6		3	2		1	2			1	3		2		1	61	20	4,8	walk the dog	1,2,3,4,5,6		4
8210	20	1	Portuguese	4		3	3		2	2			1	3		2		1	Desde o início do estado de emergência	30	4,8	run	1,2,3,5,6		5
1266IF	18	1	Portuguese	4		4	3		2	2			1	3		3		1	75	12	4		1,3,4,5,6		3	0.741	0.741	1.529	1	1	0.759	0.759	1.538	1	1	0.944	1.953	2.802	2	1	0.834	0.834	1.779	1	1	1.347	1.347	2.507	1
9082MC	26	2	Portuguese	4		3	3		2	2			1	3		3		1	65	10	4,5		2,3,5,6		6	0.756	0.756	1.488	1	1	1.088	1.088	1.937	1	1	1.026	1.026	1.737	1	1	0.874	0.874	1.61	1	1	0.777	0.777	1.542	1
6689	20	2	Portuguese	4		2	3		2	2			1	3		3		2					1,2,3,4,5,6		5
6031 DI	19	1	Portuguese	4		3	3		2	2			1	3		3		1	60	30	4,8	walk	1,2,3,4,5,7		7
8909AB	20	2	Portuguese	4		3	1,3		3	1	1			3		2		1	73	12	8	Change residence. divorced mother and father	1,2,3,5,6		5	0.501	0.501	1.15	1	1	0.601	0.601	1.228	1	1	0.701	0.701	1.448	1	1	0.601	0.601	1.166	1	1	0.501	0.501	1.168	1
9598JD	27	1	Portuguese	6		3	4		1	1	1			3		3		1	Já estive	10	4,5		1,2,3,5,6		5	0.882	0.882	1.691	1	1	0.737	0.737	1.271	1	1	0.901	0.901	1.428	1	1	0.621	0.621	1.386	1	1	1.049	1.049	1.433	1
3267	37	2	Brazilian	7		3	2,3		2	2			1	3		3		1	79	8	4		1,4,5,6		7
9398AR	27	1	Portuguese - Spanish	6		2	2		3	2			1	3		2		1	68	12	4,5,8	Last week, walking.	1,3,4,5,6,9	Take off your shoes at the door of the house!	2	0.723	0.723	1.62	1	1	0.919	0.919	1.567	1	1	0.482	0.482	1.025	1	1	1.019	1.019	1.653	1	1	0.47	0.47	1.056	1
6686 MS	26	1	Portuguese	6		3	2		1	2			1	3		3		1	70	2	8	put out the trash	1,2,3,4,5,6			1.354	1.354	2.299	1	1	0.703	0.703	1.345	1	1	0.587	0.587	1.179	1	1	0.506	0.506	1.215	1	1	0.504	1.076	2.413	2
5710 PF	36	2	Portuguese	5		3	2		1	2			1	3		3		1	60	10	4,5		1,2,3,5,6,7			0.685	0.685	1.131	1	1	0.564	0.564	0.919	1	1	0.708	0.708	0.975	1	1	0.668	0.668	1.075	1	1	1.417	1.417	4.442	1
1096JP	45	2	Portuguese	4		3	2		1	2			2	3		3		2					1,2,3,4,5,6,7		3
7516AM	28	1	Portuguese	5		3	1		4					3		3		1	61	4	4		1,2,3,5,6
0412	23	2	Portuguese	4		3	4		1	2			2	3		3		2					1,2,3,6			0.582	0.582	0.944	1	1	0.609	0.609	0.959	1	1	0.551	0.551	0.945	1	1	0.815	0.815	1.193	1	1	0.788	0.788	1.16	1
5147DC	23	1	Portuguese	6		3	2		1	2			1	3		3		2					1,2,3,5,6
4372dg	30	2	Portuguese	4		2	4		1	2			2	3		3		1	57	15	4,5		1,2,3,5,6
Augusto Oliveira	53	2	Portuguese	7		3	2,4		1	2			1	3		2		2					1,3,5,6			0	0	0.025	0		1.184	1.184	6.016	1	1	0.62	0.62	1.061	1		0.901	0.901	1.77	1	1	1.055	1.055	6.111	1
9900 M	34	1	Portuguese	5		2	2,4		1	2			1	3		2		2					1,2,3,4,5,6
1409AC	53	2	Portuguese	2		3	4		1	2				3		3		2					3,5,6,7		5
	49	2	Portuguese	5		3	2		1	2			1	3		3		1	55	60	4		1,2,3,4,5
4110JD	19	2	Portuguese	4		3	3		2	2			1	3		3		1		7	4,5,8	go to the hospital	2,5,6		5
8067MA	20	1	Portuguese	4		3	3		2	2			1	3		3		2					1,3,5,6		6
3813BT	20	1	Portuguese	4		3	3		2	2			1	3		3		1	75	5	4,8	walk and exercise	1,3,4,5,6,7		2	0.725	0.725	1.351	1	1	1.08	1.08	1.735	1	1	0.629	0.629	1.233	1	1	0.596	0.596	1.324	1	1	0.846	0.846	1.475	1
5950AB	21	1	Portuguese	5		3	3,5		2	1	4	the university closed		3		3		1	2 meses	15	4,5,6		2,3,4,5,6,7		4
27LI	19	1	Portuguese	4		2	3		2	2			1	3		2		2					1,2,3,5,6		5	0.981	0.981	1.383	1	1	0.41	1.177	1.599	2	1	0.696	0.696	1.102	1	1	0.588	0.588	0.995	1	2	2.563	2.563	2.984	1
3716JL	20	1	Portuguese	4		2	3		2	2			1	3		3		1	60	20	4,5		1,2,3,5,6		4	3.362	3.362	4.602	1	1	1.378	1.378	2.527	1	1	0.891	0.891	1.862	1	1	1.251	1.251	2.412	1	1	1.001	1.001	2	1
1928LA	18	1	Portuguese	4		3	3		2	1	4	the university closed		3		3		1	160	2	4		1,5,6		3	1.012	1.012	1.844	1	1	1.14	1.14	1.816	1	1	1.196	1.196	1.774	1	1	0.759	0.759	1.38	1	1	0.62	0.62	1.274	1
5399mm	20	1	Portuguese	4		4	3		2	2			1	3		3		2					1,2,3,6,7		4	0.802	0.802	1.61	1	1	0.601	0.601	1.131	1	1	0.602	0.602	1.181	1	1	0.801	0.801	1.445	1	1	0	0	0.972	1
7657GF	19	1	Portuguese	4		3	3		2	2			1	3		3		1	160	50	4,8	help my mother in her work	1,2,3,4,5,6		3
1269CF	21	1	Portuguese	4		3	3		2	2			1	3		3		1	76	7	4		2,3,5,6		4	1.411	1.411	2.68	1	1	1.053	1.422	2.668	2	1	1.227	1.227	2.301	1	1	1.268	1.268	2.374	1	1	0.943	0.943	1.972	1
9170IO	20	1	Portuguese	4		3	3		2	2			1	3		3		1	60	3	4		1,2,3,4,5,6		3
5704AF	20	2	Portuguese	4		3	3		2	2			1	3		3		1	80 dias	10	4,6		1,3,4,5,6		1
3323AA	22	2	Portuguese	4		3	3		2	2			1	3		3		1	77	3	8	Leisure	1,2,3,5		4
46MC	20	1	Portuguese	4		2	3		2	2			1	3		3		2					1,2,3,5,6		2	0.875	0.875	1.14	1	1	0.402	0.402	0.854	1	1	1.178	1.178	1.637	1	1	1.101	1.101	1.567	1	1	0.479	0.479	0.754	1
7149II	18	1	Portuguese	4		2	3		2	2			1	3		2		2					1,2,3,5,6,7		3	0.402	0.402	0.82	1	1	0.601	0.601	0.942	1	1	1.001	1.001	1.49	1	1	0.401	0.401	0.764	1	1	2.601	2.601	2.917	1
4358AB	20	1	Portuguese	4		3	2		2	2				3		3		1	3 meses	3	4		3,4,5		4
3319SL	22	1	Portuguese	4		3	3		2	2			1	3		2		1	70	5	4,5		1,2,3,5,6,7		1
9765EL	19	1	Portuguese	4		2	3		2	2			1	3		3		1	3	5	4		1,2,3,4,5		3	0.998	0.998	2.157	1	1	2.511	2.8	4.166	2	1	1.141	1.141	2.403	1	1	1.21	1.21	2.352	1	1	1.109	1.109	2.794	1
9662DS	18	1	Portuguese	4		3	3		2	2			1	3		3		1	80	5	4		1,2,3,4,5,6		4	0.759	0.759	1.717	1	1	0.863	0.863	1.653	1	1	1.576	1.576	2.647	1	1	0.872	1.679	2.087	2	1	0.827	0.827	1.72	1
7164RA	19	2	Portuguese	4		2	3		2	2			1	3		3		1	80	20	4		2,3,5,6,7		2
7918DS	18	1	Portuguese	4		3	3		2	2			1	3		3		1	60	13	4,8	Exercise and urgent errands	1,2,3,4,5,6		5
7833IS	18	1	Portuguese	4		3	3		2	2			1	3		3		1	70	4	4,5		1,2,3,5,6		4
8965IG	21	1	Portuguese	4		3	3		2	2			1	3		3		1	72	6	4,5,8	walk my pet	1,2,3,4,5,6		4	1.088	1.088	1.909	1	1	1.075	1.075	2.354	1	1	1.066	1.066	1.916	1	1	1.133	1.133	1.973	1	1	1.231	1.231	2.337	1
2370INPI	21	1	Portuguese	4		3	3		2	2			1	3		3		1	74	3	6		1,2,3,4,5,6,7		3
2405AF	19	1	Portuguese	4		2	1,3		2	2			1	3		3		1	60	6	8	Physical exercise	3,5		1
7573FF	21	1	Portuguese	4		3	3		2	2			1	3		3		1	75	10	4,5		1,2,3,4,5,6		3
7655MB	21	1	Portuguese	4		4	3		2	2			1	3		3		1	70 dias	10	5,6		1,2,3,4,5,6		4	0.935	0.935	2.083	1	1	1.007	1.007	2.318	1	1	0.985	0.985	2.156	1	1	1.367	1.367	2.305	1	1	0.923	0.923	1.97	1
6075MG	18	1	Portuguese	4		3	3		2	2			1	3		3		1	60	15	4,5		1,2,3,5,6		4	1.059	1.059	2.8	1	1	2.189	2.575	3.748	2	2	1.896	1.896	3.846	1	1	1.369	1.369	2.833	1	1	1.335	1.335	2.658	1
8181GF	19	1	Portuguese	4		3	3		2	2			1	3		2		1	60 dias	15	4,8	pick up and leave things to family members	1,2,3,5,6		2	0.9	1.47	1.835	2	1	0.816	0.816	1.6	1	1	0.849	0.849	1.744	1	1	1.046	1.488	2.273	2	1	1.508	1.508	2.177	1
7530	19	1	Portuguese	4		2	3		2	2			1	3		3		1	Quase 3 meses	8	4,5		1,2,3,4,5,6		4	1.078	1.078	1.551	1	1	0.702	0.702	1.258	1	1	0.731	0.731	1.217	1	1	0.959	1.102	1.744	2	1	0.801	0.801	1.367	1
1251SG	20	1	Portuguese and Luxembourgish	5		4	3		2	2			1	3		3		1	100	30	4,5,6,8	exercise	1,2,3,6,7		4
9693LF	18	1	Portuguese	4		4	3		2	1	4			3		3		1	2 meses	12	4,6		1,2,3,5,6		3	1.292	1.292	2.437	1	1	1.091	1.091	2.571	1	1	1.249	1.249	2.244	1	1	1.195	1.195	2.358	1	1	1.07	1.07	2.811	1
5917FS	20	2	Portuguese	4		2	3		2	2			1	3		3		2					1,2,3,5,6		4
1251SG	20	1	Portuguese and Luxembourgish	5		4	3		2	2			1	3		3		1	100	30	4,5,6,8	sports	1,2,3,6,7		4
7922cs	20	1	Portuguese	5		4	3		2	1				3		3		1	3 meses	5	6		1,2,3,4,5,6		3	0.795	0.795	1.561	1	1	0.765	0.765	1.524	1	1	1.072	1.072	1.708	1	1	1.63	1.63	2.508	1	1	0.861	0.861	1.583	1
0816LR	18	1	Portuguese	4		2	3		2	1	4	online classes		3		3		1	90	3	4		3,5,6		1
7919BM	20	2	Portuguese	4		3	3		2	2			1	3		3		1	60	3	4		1,2,3,5,6		5	0.996	1.46	1.758	2	1	1.164	1.812	2.156	2	1	1.092	1.368	2.039	2	1	0.946	0.946	1.645	1	1	0.816	1.504	1.886	2
9241FR	22	1	Portuguese	4		4	3		2	2			1	3		3		1	50	3	4,5		3,5,6,7		3	2.142	2.142	2.974	1	1	0.846	0.846	1.547	1	1	0.729	0.729	1.445	1	1	0.925	0.925	1.84	1	1	1.725	1.725	2.645	1
5943NR	21	1	Portuguese	4		2	3		2	2			1	3		3		1	75	2	4		1,2,3,4,5		4
5936JM	18	1	Portuguese	4		3	3		2	2			1	3		3		1	70	1	8	walk	1,3,5,6		6
5352CT	18	1	Portuguese	4		4	3		2	2			1	3		3		1	70	5	4		1,2,3,5,6,7		5	0.904	0.904	2.525	1	1	0.906	0.906	2.078	1	1	0.973	0.973	1.777	1	1	1.817	1.817	3.194	1	1	0.94	0.94	1.772	1
4464LG	23	2	Portuguese	4		4	3		2	2			1	3		3		1	90	9	4		1,3,5,6,7		5
6704GR	22	2	Portuguese	4		3	1,3		3	1	4	company closed		4	I don't think so.	3		1	69 (desde o inicio)	2	4		1,2,3,4,5,6		2
7564BC	19	1	Portuguese	4		3	3		2	2			1	3		3		1	70	4	4,8	walk	1,2,3,5,6		5	0.544	0.544	1.254	1	1	0.936	0.936	1.63	1	1	0.663	1.231	3.005	2	1	0.661	0.661	1.455	1	1	0.57	1.441	1.728	2
7591MS	19	1	Portuguese	4		3	3		2	2			1	3		3		1	73	5	4		1,2,3,5,6		1	0.849	0.849	1.82	1	1	0.644	0.644	1.169	1	1	0.478	0.478	0.984	1	1	0.598	0.598	1.408	1	1	0	0	0.26	0
7779BA	20	1	Portuguese	4		3	3		3	2			1	3		3		1	60 dias	10	4,5		1,2,3,5,6		3
7558AJ	19	1	Portuguese	4		3	2		2	2			1	3		3		1	60 dias	3	4		2,3,4,5,6		4	1.258	1.823	2.856	2	1	1.556	1.556	2.452	1	1	1.564	1.564	2.676	1	1	0.957	0.957	1.973	1	1	0.994	0.994	2.026	1
2896GABRIELAMATOS	21	1	Portuguese	4		3	3		2	2			1	3		3		2					1,2,3,4,5,6		4
5035+ GQ	21	1	Saotomean	5		1	3		2	2			1	3		3		1		5	4		2,3,5,6		2	0	0	0.441	0		1.457	1.457	2.354	1	1	1.338	1.338	2.47	1	1	1.094	1.094	1.682	1	1	0.744	0.744	1.379	1
8986TM	44	1	Portuguese	4		2	3		2	2			1	3		3		2					3,5,6,7		3
1010DE	20	2	Portuguese	4		3	3		2	2			1	3		3		1	75	6	4		3,5,6,7		5
7098dm	18	1	Portuguese	4		3	3		2	1	4	the university closed		3		2		2					1,2,3,5,6		4	1.249	1.249	2.126	1	1	0.832	0.832	1.77	1	1	1.118	1.118	1.974	1	1	0.814	0.814	1.626	1	1	0.87	0.87	1.669	1
238CA	20	1	Portuguese	4		4	3		2	2			1	3		3		2					2,3,6		5	0.975	0.975	2.177	1	1	1.085	1.085	2.772	1	1	1.012	1.012	2.519	1	1	1.173	1.173	5.248	1	1	1.239	1.239	2.75	1
6164MA	21	2	Portuguese	4		3	3		2	2			1	3		3		2					1,2,3,5,6		4	1.156	1.156	2.243	1	1	1.156	1.156	2.192	1	1	0.746	1.255	2.44	2	1	1.105	1.105	2.08	1	1	1.062	1.062	2.077	1
1874JF	20	1	Portuguese	4		3	3		2	1	4	the university closed		3		3		1	75	2	8	Conducting a health examination	1,2,3,4,5,6,7		5
6336RA	19	1	Portuguese	4		3	3		2	2			1	3		3		1	70	5	4		3,5,6		3	0	0	5.061	0		0.416	0.416	1.377	1	2	1.224	1.224	1.894	1	2	0.898	0.898	2.98	1	2	0.405	0.405	1.006	1
1116LM	20	1	Portuguese	4		3	3		2	2			1	3		3		2					1,3,5,6		2	0.506	0.506	1.231	1	1	2.002	2.002	2.977	1	1	0.602	0.602	1.214	1	1	0.801	0.801	1.46	1	1	0.371	0.371	0.942	1
2609 AF	21	1	Portuguese	5		3	2		2	2			1	3		3		2					1,2,3,4,5,6		3
8644IA	21	1	Portuguese	4		4	3		2	2			1	3		1		2					1,2,3,6		3
6355IS	22	1	Portuguese	4		3	4		3	2			1	3		3		1	60	3	4		1,2,3,5,6		2	0.701	0.701	1.807	1	1	0.92	0.92	1.689	1	1	0.608	0.608	1.539	1	1	0.892	0.892	1.975	1	1	0.883	0.883	1.706	1
2376DM	18	1	Portuguese	4		3	3		2	2			1	3		3		1	70	15	4		1,2,3,5,6		4	1.912	1.912	2.628	1	1	0.849	0.849	1.637	1	1	1.976	1.976	2.78	1	1	0.671	0.671	1.414	1	1	0.725	0.725	1.501	1
32FM	18	2	Portuguese	4		3	3		2	2				3		3		1	60	3	4		3,5,6		4
3392FM	18	2	Portuguese	4		3	3		2	2				3		3		1	60	3	4		3,5,6		3	0.447	0.447	1.022	1	1	0.455	0.455	0.973	1	1	0.454	0.454	0.996	1	1	0.395	1.163	1.409	3	1	0.846	0.846	1.397	1
6321+JP	24	2	Portuguese	4		2	3		2	2			1	3		2		1	60	25	4		1,2,3,5,6		5
2725LC	20	2	Portuguese	4		3	3		2	2			1	3		3		1	75	30	4,8	Barber	1,2,5,6		5	1.351	1.351	4.262	1	1	1.134	1.134	1.805	1	1	0.894	0.894	1.395	1	1	1.141	1.141	3.071	1	1	0.557	0.557	1.149	1
2726AF	20	2	Portuguese	4		2	3		2	2			1	3		3		1	90	15	4,8	Visiting Family	2,3,5		3
4543tm	20	1	Portuguese	4		2	3		2	2			1	3		3		2					1,2,3,4,5,6		6
0378SP	19	1	Portuguese	4		3	3		2	2			1	3		2		1	76	5	4,8	I went to the city where I live during class time to get my clothes, essentials and school supplies so that I can study; I went for a walk in the park; I went to a close relative's house.	1,3,4,5,6,7		2	0.997	0.997	2.25	1	1	1.007	1.007	1.741	1	1	1.247	1.247	2.453	1	1	0.829	0.829	1.83	1	1	1.165	1.165	2.215	1
5218mr	21	1	Portuguese	4		4	3		2	2			1	3		2		1	60	5	4,5		3,4,5,6		3	1.253	1.253	2.4	1	1	1.073	1.073	2.041	1	1	1.113	1.113	2.165	1	1	1.357	1.357	2.2	1	1	1.131	1.131	2.268	1
8887AC	21	1	Portuguese	4		3	3		2	2			1	3		3		2					1,2,3,4,5,6		4
7289	43	1	Portuguese	5		3	1,4		1	1	1			3		3		2					1,2,3,4,5,6,7		5
4502RI	20	1	Portuguese	5		4	3		2	2			1	3		2		1		4	4,5		2,3,5,6		4
3033IL	23	1	Portuguese	4		3	3		2	1	4	I didn't interrupt, i have online classes		3		3		1	90	15	4,5		1,2,3,4,5,6,9	Touching the face or surfaces less	3	1.063	1.063	2.192	1	1	1.229	1.229	2.302	1	1	1.211	1.211	2.259	1	1	1.085	1.085	3.771	1	1	1.673	1.673	2.76	1
6165mc	18	1	Portuguese	4		2	3		2	2			1	3		3		1	70	5	4		1,2,3,5,6		3
7148LR	20	1	Portuguese	5		3	3		2	2			1	3		3		2					1,2,3,4,6		4	0.671	1.207	1.534	2	1	0.606	0.606	1.348	1	1	0.858	0.858	1.657	1	1	0.49	0.49	1.176	1	1	0.57	1.065	1.377	2
0006ep	35	1	Portuguese	4		2	2,4		1	2				3		3		2					1,2,3,4,5,6		4	1	1	1.982	1	1	1.49	1.49	1.99	1	1	0.901	0.901	1.792	1	1	1.302	1.302	2.202	1	1	1.286	1.286	2.221	1
2643AR	18	1	Portuguese	4		3	3,4		2	2				3		3		1	76	3	4,5		1,2,3,4,5,6		5	1.083	1.083	2.31	1	1	1.077	1.077	1.913	1	1	1.597	1.597	4.382	1	1	0.802	0.802	1.674	1	1	1.195	1.195	2.128	1
3556SO	18	1	Portuguese	4		3	2,3		2	2			1	3		2		1	2 Meses	15	4		1,2,3,4,5,6		3
5684SP	20	1	Portuguese	4		3	3		2	2			1	3		3		1	77	5	4,5		1,2,3,5,6,7		4	1.097	1.097	2.009	1	1	0.914	0.914	1.581	1	1	0.978	0.978	1.757	1	1	1.501	1.501	2.648	1	1	0.903	0.903	1.649	1
9585LD	21	2	Portuguese	4		3	3,4		3	2			2	3		3		2					1,2,3,4,5,6		5
4798jf	24	2	Portuguese	4		2	3		2	2			1	3		3		2					1,2,3,5,6		4	0.796	0.796	1.678	1	1	1.67	1.67	2.615	1	1	0.839	0.839	1.992	1	1	1.222	1.222	2.185	1	1	1.969	1.969	2.643	1
92brca	20	1	Portuguese	4		3	3		2	2			1	3		3		1	60	10	4,5,6		1,3,4,5,6		2
9392SR	21	1	Portuguese	4		3	3		2	2			1	3		3		2					1,2,3,6		3
2370INPI	21	1	Portuguese	4		3	3		2	2			1	3		3		1	72	3	6		1,2,3,5,6,7		4	1.592	1.592	2.722	1	1	1.306	1.306	2.823	1	1	1.351	1.351	2.252	1	1	2.673	2.673	3.83	1	1	1.625	1.625	3.474	1
8670TF	24	2	Portuguese	4		3	2		2	2			1	3		3		1	90	10	4,5,6		1,2,3,4,5,6,7		4
0619BS	21	1	Portuguese	4		3	2,3		3	2			1	3		3		1	101	10	4,5		1,2,3,4,5,6,7		5	0.673	0.673	1.154	1	1	0.89	0.89	1.384	1	1	0.767	0.767	1.244	1	1	0.8	0.8	1.272	1	1	0.695	0.695	1.173	1
7546ps	28	1	Portuguese	5		2	1		4					4	I don't think so.	2		1	60 dias	7	4,5		1,2,3,4,5,6,9	Wash clothes every time I go out
8170SM	22	1	Portuguese	4		3	1,3		3	2			1	3		3		1	75	2	4,8	Going to the place of residence in time for in-person classes to pick up study materials and clothing	1,2,3,4,5,6		3
5287RB	20	1	Portuguese	4		3	3		2	1				3		3		2					1,2,3,5,6		3	0.901	0.901	1.285	1	1	0.701	0.701	1.42	1	1	0.703	0.703	1.194	1	1	0.615	0.615	1.157	1	1	0.893	0.893	1.31	1
4604EM	28	1	Portuguese	4		3	4		1	2			2	3		2		1	62	5	4,5,6		1,2,3,4,5,6,7
2686	40	2	Portuguese	8		3	4		1	1	4	work for fortnight		3		3		2					1,3,5,6		4	0.701	0.701	1.391	1	1	0.601	0.601	1.193	1	1	0.702	0.702	1.271	1	1	0.601	1.1	3.54	2	1	0.701	0.701	1.301	1
6468MA	27	2	Portuguese	4		2	4		1	2			2	3		3		1	90	30	4,5,8	work	1,2,3,4,5,6,7
2956EF	29	1	Portuguese	5		3	4		1	2			2	3		3		1		2	4		1,2,3,4,5,6,7
1909LS	20	1	Portuguese	4		1	3		2	2			1	3		3		1	90 dias	10	4,5,6		1,2,3,5,6,7		2
8457JP	28	2	Portuguese	4		3	4		1	2			2	3		3		1	60	20	4,6,8	sports	1,2,3,5,6			0.669	0.669	1.152	1	1	0.992	0.992	1.539	1	1	1.157	1.157	1.682	1	1	0.823	0.823	1.352	1	1	0.704	0.704	1.238	1
8160JF	22	1	Portuguese	5		4	3		2	2			1	3		3		1	65	5	4,5,8	Going to relatives' homes to deliver goods	1,2,3,4,5,6,7		5	0.847	0.847	1.625	1	1	0.907	0.907	1.67	1	1	0.868	0.868	1.623	1	1	1.058	1.51	2.287	2	1	1.009	1.009	1.985	1
9486JF	20	2	Brazilian	4		4	3		2	1	4	Interruption of in-person classes		3		3		1	90	40	4		1,2,3,5,6		2	1.196	1.196	2.414	1	1	0.927	0.927	1.737	1	1	0.741	0.741	1.896	1	1	1.196	1.196	2.142	1	1	1.09	1.09	2.14	1
PM5941	23	2	Portuguese	4		3	4		1	2			2	3		3		1	50	50	4,5,6,8	work	1,2,3,5,6
5891EA	32	2	Portuguese	5		3	4		1	2			1	3		3		2					2,3,5,6		6	2.009	2.009	4.295	1	1	0.857	0.857	1.774	1	1	0.94	0.94	1.773	1	1	0.78	0.78	1.525	1	1	1.476	1.476	2.278	1
7537fn	31	2	Portuguese	4		3	4		1	2			2	3		2		2					1,2,3,5
4579AM	26	2	Portuguese	5		3	4		1	2			2	3		3		2					1,2,3,5,6		1	0.788	0.788	5.114	1	1	0.821	0.821	6.111	1	1	0.702	0.702	6.013	1	1	0.696	0.696	1.712	1	1	0.644	0.644	6.015	1
6394RJ	22	2	Portuguese	5		3	3		2	2			1	3		3		1	25	5	4		1,3,5,6		3
3118VH	28	2	Portuguese	4		2	1		4					3		3		1	60	10	4		1,2,3,5,6		1	1.204	1.204	1.696	1	1	1.001	1.001	1.764	1	1	0.802	0.802	1.698	1	1	0.701	0.701	1.301	1	1	0.8	0.8	1.452	1
0763FG	36	2	Portuguese	3		3	4		1	2			2	3		2		2					3,4,5,6,7		1
7065cm	28	2	Portuguese	5		3	4		6					3		3		2					1,3,6,7		6
9898hr	39	1	Portuguese	5		2	4		1	2			2	3		3		2					1,2,3,5,6,7			0.501	0.501	1.237	1	1	0.801	0.801	1.494	1	1	0.601	0.601	1.206	1	1	1.407	1.407	2.613	1	1	0.6	0.6	1.262	1
1807JS	31	2	Portuguese	4		3	4		1	2			2	3		3		2					1,2,3,5
8307AC	23	1	Portuguese	4		4	3		2	2			1	3		2		1	65	4	5,6		1,2,3,5,6		2	0.853	0.865	1.562	2	1	0.76	0.76	1.541	1	1	0.689	0.702	1.299	2	1	0.685	0.685	1.247	1	1	1.051	1.051	1.781	1
9659HM	25	2	Portuguese	4		3	3		2	2			1	3		3		2					1,2,5,6		5	0.713	0.713	1.342	1	1	0.84	0.84	1.461	1	1	0.592	0.592	2.051	1	1	0.721	0.721	1.43	1	1	0.852	0.852	1.455	1
8702MF	19	1	Portuguese	4		3	3,4		2	2			1	3		3		1	80 dias	20	4,5,6		1,2,3,4,5,6,7		4
3053AC	20	1	Portuguese	4		2	2,3		3	2			1	3		2		2					1,2,3,4,5,6,7		3
9642MG	20	1	Portuguese	4		3	3		2	2			1	3		2		1	60 dias	10	4,5,8	walk	1,2,3,4,5,6		1
4448 AD	21	2	Brazilian	4		3	3		2	2			1	3		2		1	70	20	4,5		1,2,3,4,5,6,7		3	0.662	0.662	1.364	1	1	0.834	0.834	1.501	1	1	0.958	0.958	1.611	1	1	1.05	1.05	1.758	1	1	0.767	0.767	1.483	1
0158pm	20	2	Portuguese	4		3	3		2	2			1	3		3		2					1,5,6		2	0.866	0.866	1.322	1	1	0.574	0.574	0.914	1	1	0.718	0.718	1.127	1	1	0.739	0.739	1.095	1	1	1.067	1.067	1.622	1
1484	23	1	Portuguese	5		1	3		2	2			1	3		3		2					1,3,5,6		2
4920sm	39	1	Portuguese	3		2	5	Informal caregiver, work at home without pay	3	2			1	3		3		1	65	10	4,5		3,5,6		2	0.799	0.799	1.317	1	1	0.919	0.919	1.542	1	1	0.849	1.348	2.663	2	1	1.141	1.141	1.677	1	1	1.263	1.263	1.816	1
6663jl	19	1	Portuguese	4		3	3		2	2			1	3		3		1	70	5	8	Volunteering	1,2,3,4,5,6		4
6967 AC	29	1	Portuguese	6		4	3		2	2			1	3		3		1	64	30	4,5,8	go to the veterinarian	1,2,3,4,5,6		4	1.356	1.356	2.173	1	1	0.919	0.919	1.714	1	1	0.681	0.681	1.45	1	1	0.765	0.765	1.523	1	1	0.832	0.832	1.919	1
4296pc	47	1	Portuguese	4		3	1		1	1	3			3		3		2					8		3
	28	1	Portuguese	5		2	3		2	2			1	3		3		1	75	30	4,5		1,2,3,4,5,6,7		4	0.737	0.737	1.38	1	1	0.734	0.734	1.252	1	1	0.796	0.796	1.43	1	1	0.801	0.801	1.383	1	1	0.602	0.602	1.391	1
1822JF	19	1	Portuguese	4		3	3		2	2			1	3		2		2					1,2,3,4,5,6,7
7304 LF	34	2	Portuguese	4		2	4		1	2			2	3		3		2					1,3,4,5,6		6	0.701	0.701	1.597	1	1	0.924	0.924	1.652	1	1	1.288	1.288	1.962	1	1	1.848	1.848	2.745	1	1	0.857	0.857	1.456	1
9304BC	21	2	Portuguese	4		2	1,3		3	2			1	3		3		1	80	5	4		1,2,3,4,5,6,7		1
1483IM	24	1	Portuguese	4		2	3		2	2			1	3		3		1	+/- 75	5	4,5		1,2,3,4,5,6		2	0.725	0.725	1.305	1	1	0.875	0.875	1.487	1	1	0.991	0.991	1.769	1	1	0.636	1.147	1.749	2	1	0.531	0.531	1.142	1
5943NR	21	1	Portuguese	4		2	3		2	2			1	3		3		1	75	2	4		1,2,3,4,5			1.18	1.18	1.565	1	1	0.741	0.741	1.032	1	1	0.401	0.908	7.494	2	1	0.857	0.857	1.147	1	1	1.13	1.13	1.472	1
5931JM	22	2	Portuguese	5		3	2		2	2			1	3		2		1	75	5	4,5,8	Cut hair	1,3,4,5,6
92brca	20	1	Portuguese	4		3	3		2	2				3		3		1	60	10	4		1,3,4,5,6		3
0673pc	46	1	Portuguese	5		3	4		1	2			2	3		3		2					1,2,3,4,5,6,7		3	0.702	0.702	1.442	1	1	0.801	0.801	1.537	1	1	0.801	0.801	1.584	1	1	1.244	1.244	1.962	1	1	0.777	0.777	1.353	1
4765 LC	44	1	Portuguese	5		2	2		1	2			1	3		3		2					1,2,3,4,5,6			1.479	1.479	2.497	1	1	0.992	0.992	1.73	1	1	1.378	1.378	2.2	1	1	1.037	1.973	2.89	2	1	1.069	1.069	1.958	1
8191MM	21	1	Portuguese	5		3	3		2	2			1	3		3		1	83	30	4,5,8	Physical exercise	1,2,3,5,6		4
Cc6873	27	1	Portuguese	6		2	2,5	Lay off	1	1	1			3		3		2					2,3,4,5,6,7		3	0.896	0.896	1.333	1	1	0.902	0.902	1.448	1	1	1.597	1.597	2.839	1	1	0.902	0.902	1.461	1	1	0.757	0.757	1.282	1
4635MI	37	1	Portuguese	6		3	4		1	2			2	3		3		2					3,6		3	1.405	1.405	2.154	1	1	0	0	7.896	0		0	0	7.935	0		1.037	1.726	7.722	3		0	0	4.796	0
2561AI	29	1	Portuguese	5		3	4		1	2			2	3		3		2					1,2,3,5,6		3	0.603	0.603	1.242	1	1	0.705	0.705	1.379	1	1	0.802	0.802	1.522	1	1	0.902	0.902	1.493	1	1	0.901	0.901	1.301	1
1864sm	27	2	Portuguese	6		3	4		1	2			2	3		3		2					3,5,6		5
0226ab	33	1	Portuguese	6		4	2		1	2			2	3		3		2					1,2,3,5,6,7,9	avoid social events	2	0.729	0.729	1.205	1	1	1.22	1.22	1.501	1	1	0.868	0.868	1.41	1	1	0.767	0.767	1.236	1	1	0.863	0.863	1.371	1
1634mm	38	1	Portuguese	6		2	2		1	2			1	3		3		2					1,2,3,5,6		5
8032am	34	1	Portuguese	6		3	1,3		1	2			1	3		3		2					1,2,3,4,5,6		4
TM7381	33	1	Portuguese	6		2	1		4					3		3		1	10	4	4		1,2,3,4,5,6		2	1.105	1.105	1.929	1	1	1.3	1.3	2	1	1	0.701	1.7	2.3	2	1	0	0	1.176	0		0.996	0.996	1.501	1
3629AC	27	1	Portuguese	6		3	4		2	2			2	3		3		2					1,3,5,6		3
7452AR	27	1	Portuguese	6		4	2		1	2			1	3		3		2					1,2,3,5,6		4
3868mm	34	1	Portuguese	5		3	2		1	2			1	3		3		2					1,3,5,6
6927SA	19	1	Portuguese	4		2	3		2	2			2	3		3		2					2,3,6		4	1.271	1.271	2.474	1	1	0.92	0.92	1.213	1	1	0.801	0.801	1.49	1	1	1.415	1.415	1.683	1	1	0.617	0.617	0.991	1
9866	20	1	Portuguese	4		3	3		2	2			2	3		3		2					1,3,5,6		4	0.807	0.807	1.155	1	1	0.585	0.585	0.945	1	1	0.463	0.463	0.805	1	1	0.662	0.662	1.004	1	1	0.526	0.526	0.912	1
6593JM	18	1	Portuguese	4		3	3,4		2	2			2	3		2		2					1,2,3,5,6		4
3586AI	20	1	Portuguese	4		3	3		2	2			1	1		3		1	11	0	8	Do not leave	1,2,3,4,5,6,7		4	2.423	3.382	3.901	2	1	0.932	0.932	2.054	1	1	0.672	0.672	1.132	1	1	0.995	0.995	1.755	1	2	1.382	1.382	2.051	1
7408FC	20	2	Portuguese	4		3	3,4		2	2			1	3		1		2					1,2,3,6		5
2574LP	20	2	Portuguese	4		3	3		2	2			1	3		2		2					1,2,3,6		3
9508rm	20	1	Portuguese	4		3	3		2	1	4	I stopped working because it was a favorable site for the spread of the virus		3		3		2					1,2,3,6		4	0.722	0.722	1.097	1	1	0.78	0.78	1.002	1	1	1.133	1.133	1.668	1	1	0.635	0.635	1.047	1	1	0.622	0.622	1.15	1
6097ma	19	2	Portuguese	4		3	3		2	2			2	3		1		1	3	0	8		2,3,5,6		5
9214JAUL	54	1	Portuguese	6		3	4		1	2			2	3		1		2					1,2,3,5,6		5
0729	60	1	Portuguese	5		3	2,4		1	2			2	3		1		2					1,2,3,5,6,7		3	2.186	2.186	3.107	1	1	0.893	0.893	1.845	1	1	0.758	0.758	1.459	1	1	1.033	1.033	3.288	1	1	0.881	0.881	1.708	1
0735	30	1	Portuguese	6		3	2		1	2			1	3		1		1	15	1	4		2,6		5	0.925	0.925	2.203	1	1	0.895	0.895	1.742	1	1	0.893	0.893	1.754	1	1	1.495	1.495	2.313	1	1	1.71	1.71	3.715	1
9373jm	57	2	Portuguese	4		4	5	I work at home and abroad	1	2			1	3		1		2					1,2,3,5,6		5
3245AC	58	2	Portuguese	6		3	2		1	2			1	3		1		1	6	2	8	Moving home	1,2,3,4,6,9	Staying in specific rooms (living room and bedroom)	3	0.703	0.703	1.733	1	1	1.502	1.502	2.401	1	1	0.902	0.902	2.12	1	1	0.91	0.91	1.846	1	1	1.059	1.522	2.22	3
9010 RR	29	1	Portuguese	4		2	1		4					3		1		2					2,3,4,5,6		3
1247as	20	1	Portuguese	4		3	3,4		2	2			2	3		1		2					1,2,3,4,5,6		4
2332AJ	61	2	Portuguese	5		4	2		1	2			1	3		1		2					2,5,6		4	0	0	1.213	0		2.159	2.159	4.312	1	1	2.603	2.603	3.575	1	1	1.322	1.322	2.631	1	1	0	0	2.032	0
4328+So	20	1	Portuguese	5		2	1,3		2	2			1	3		3		2					1,3,5,6		5	0.403	0.403	0.92	1	1	1.177	1.177	1.52	2	1	0.601	0.601	1.019	1	1	1.777	1.777	5.294	1	1	0.501	0.501	0.954	1
0134CP	22	1	Portuguese	5		1	5	Student	2	2			1	3		3		1	30	50	4,5		1,2,3,6		5
6916AF	22	1	Portuguese	5		3	3,4		3	2			2	3		1		2					1,2,3,4,5,6		4
7385fs	26	1	Portuguese	6		3	4		1	2			2	3		2		2					1,3,4,5,6,9	Decrease contact with others (friends, distant family)	5	0.801	0.801	1.753	1	1	1.305	1.305	2.161	1	1	0.877	0.877	1.686	1	1	0.844	0.844	1.679	1	1	0.601	0.601	1.437	1
8322	31	1	Portuguese	4		3	4		1	2			2	3		3		2					1,2,3,4,5,6		3	1.218	1.218	1.779	1	1	0.574	0.574	1.164	1	1	0.681	0.681	1.205	1	1	2.802	2.802	3.301	1	1	0.803	0.803	1.304	1
4505IS	20	1	Portuguese	5		3	3		2	2			1	3		2		2					1,2,3,4,5,6		4	0.663	0.663	1.046	1	1	1.259	1.259	1.658	1	1	0.936	0.936	1.283	1	1	0.742	1.071	2.804	2	1	0.856	0.856	1.233	1
7124 CP	29	1	Portuguese	4		3	4		1	1	1			3		3		2					1,2,3,6		6
0243IC	18	1	Portuguese	4		3	3		2	2				3		3		2					1,2,3,5,6		4	0.8	0.8	1.139	1	1	0.709	0.709	0.949	1	2	1.137	1.137	1.491	1	1	1.437	1.437	2.279	1	1	0.66	0.66	0.984	1
6760AP	33	2	Portuguese	5		1	3		2	1	5			3		1		2					1,3,5,6		3
2787PM	35	1	Portuguese	5		2	4		1	2			2	3		2		2					1,3,5,6		3	0.979	0.979	1.82	1	1	1.001	1.001	2.071	1	1	1.7	1.7	3.226	1	1	1.402	1.402	2.499	1	1	0.979	0.979	1.8	1
1314va	41	1	Portuguese	4		3	4		1	2			2	3		3		2					1,2,3,4,5,6		5	1.515	1.515	1.997	1	1	1.299	1.299	1.821	1	1	1.447	1.447	1.901	1	1	0	0	1.581	0		1.129	1.129	1.651	1
5515JV	20	1	Portuguese	4		2	3,4		2	1	5			2		3		1	16	4	4,5		2,3,5,6
0733jp	19	2	Portuguese	4		1	5	I stay at home or study in school	2	2			2	3		3		1	4	4	4,8	classes, works	1,2,3,5,6		3	0.713	0.713	1.188	1	1	0.652	0.652	1.043	1	1	0.782	0.782	1.172	1	1	0.742	0.742	1.138	1	1	0.606	0.606	1.021	1
2461ar	26	1	Portuguese	4		3	1,5	I stay at home with my daughter, I was a mother recently	1	1	3			3		3		2					2,3,5,6		4	0.622	1.571	2.082	2	1	1.216	1.216	1.6	1	1	1.021	1.021	1.547	1	1	0.766	0.766	1.301	1	1	0.8	0.8	1.239	1
1099ms	39	1	Portuguese	8	Postgraduate studies	2	4		1	2			2	3		2		2					1,2,3,4,5,6		2	0.869	0.869	1.737	1	1	1.072	1.072	1.725	1	1	1.132	1.132	1.753	1	1	1.319	1.319	1.881	1	1	0.8	0.8	1.379	1
1031AI	30	1	Portuguese	5		3	4		1	2			2	3		3		2					1,2,3,5,6,9	Frequent disinfection of surfaces at work; visor; knock	3
0197RH	23	2	Portuguese	4		3	4		1	2			2	3		3		2					1,2,3,5,6			0.962	0.962	1.903	1	1	1.145	1.145	1.934	1	1	0.98	0.98	1.825	1	1	0.804	0.804	1.722	1	1	0.755	0.755	1.496	1
8084AP	58	1	Portuguese	5		3	2		1	2			1	3		3		2					1,2,3,5,6
0893TA	32	2	Portuguese	6		3	4		1	1	1			3		1		2					3,6		3
1144MB	22	1	Portuguese	5		3	3,4		3	2			2	3		3		1	7	7	4,8	work	1,2,3,5,6			0.65	0.65	0.818	1	1	0.766	0.766	1.591	1	1	0.674	0.674	0.886	1	1	0.509	0.509	0.608	1	1	0.644	0.644	0.851	1
6581 + SF	22	1	Portuguese	4		3	5	Blearning	2	1	1			3		3		2					1,3,5,6			0.604	0.604	0.942	1	1	0.687	0.687	0.99	1	1	0.786	0.786	1.104	1	1	0.701	0.701	1.213	1	1	0.722	0.722	1.121	1
6434AI	26	1	Portuguese	4		3	4		1	2			2	3		3		2					1,2,3,4,5,6
2240dl	26	2	Portuguese	6		3	4		3	2			2	3		1		2					1,2,3,6			0.795	0.795	1.337	1	1	0.9	0.9	1.456	1	1	0.553	0.553	0.916	1	1	0.65	1.047	1.075	2	1	0.754	0.754	1.174	1
0751AB	24	1	Portuguese	5		3	3		2	2			1	3		1		2					1,3,4,5,6		5
0872 MA	22	1	Portuguese	5		3	2		3	2			2	3		2		2					1,2,3,6		5	0.636	0.636	1.107	1	1	0.717	0.717	1.229	1	1	0	0	1.686	0		1.119	1.119	1.506	1	1	1.082	1.082	1.472	1
63181MP	22	1	Portuguese	5		4	1		3	2			1	3		3		1	desde que a quarentena começou	50	4,8	medical appointments	1,2,3,4,5,6		3	0.957	0.957	1.542	1	1	0.619	0.619	1.186	1	1	0.761	1.179	1.425	2	1	0.982	0.982	1.516	1	1	1.36	1.36	2.036	1
9711RR	22	1	Portuguese	5		3	3		2	2			1	3		3		2					1,2,3,5,6		5
1065MS	20	2	Brazilian	4		2	2		3	2			1	3		3		1	250	50	4,5		2,3,4,5,6		5	1.235	2.375	3.147	2	1	1.152	1.152	2.313	1	1	2.011	2.363	4.225	2	1	1.246	1.246	2.556	1	1	0.968	1.527	2.503	2
1727MV	26	1	Portuguese	5		2	2		1	2			1	3		2		2					1,2,3,5,6		5	1.163	1.163	2.428	1	1	1.253	1.253	2.564	1	1	1.559	1.559	2.833	1	1	1.297	1.297	2.631	1	1	1.356	1.356	2.704	1
5263ad	23	1	Portuguese	5		2	4		1	2			2	2		3		1	20	3	4,5		1,2,3,4,5,6		7	1.561	1.561	2.205	1	1	1.661	2.391	3.187	2	1	1.046	1.046	1.901	1	1	0.778	0.778	1.433	1	1	1.362	1.362	2.562	1
1163+Mp	22	1	Portuguese	5		3	1		4					3		3		2					1,2,3,6		4
2500JM	26	2	Portuguese	6		3	2		1	1	5			3		3		2					1,2,3,4,5,6		3	1.132	1.132	2.167	1	1	0.66	0.66	1.396	1	1	0.558	0.558	1.366	1	1	1.088	1.088	2.035	1	1	0.95	0.95	2.001	1
Gs9838	38	2	Portuguese	4		1	1,3		4					3		3		2					1,6
5886MI	19	1	Portuguese	4		2	3		2	2			1	3		3		2					1,2,3,5,6		4
5543TA	19	1	Portuguese	4		3	3		2	2			1	3		2		2					1,2,3,4,5,6		3
3809CC	20	1	Portuguese	4		2	3		3	2			1	3		3		2					1,2,5,6		5	0.792	0.792	1.501	1	1	0	0	0.486	0		1.047	1.584	2.718	2	1	1.577	1.577	3.168	1	1	1.455	1.455	2.74	1
8444LJ	20	1	Portuguese	4		4	3		2	2			2	3		3		2					1,2,3,6		3	0.829	0.829	1.462	1	1	0.801	0.801	1.702	1	1	0.719	1.002	2.096	2	1	0.724	0.724	1.502	1	1	0.937	1.486	1.821	2
1196MM	19	1	Portuguese	4		3	3		2	2			1	3		3		2					1,3,5,6		4	0.94	0.94	2.142	1	1	1.101	1.101	6.118	1	1	1.043	1.043	2.2	1	1	0.931	0.931	2.301	1	1	1.244	1.244	2.528	1
0842SF	19	1	Portuguese	4		3	3		2	2			1	3		3		1	200	200	4,8	walk my dog	1,2,3,5,6		4
7655IS	19	1	Portuguese	4		3	3		2	1	5			3		2		1	202	30	4,5,6		1,2,3,5,6		4	0.603	0.603	1.319	1	1	0.441	0.441	1.228	1	1	0.707	0.707	1.389	1	1	0.777	1.421	2.297	3	1	0.475	0.475	1.292	1
0311CA	21	1	Portuguese	4		3	3		2	2			1	3		3		2					1,2,3,5,6		3
2501LS	19	2	Portuguese	4		3	3		2	2			1	3		2		2					1,2,3,5,6		4	0.802	0.802	1.479	1	1	0.962	0.962	1.933	1	1	1.262	1.262	2.402	1	1	0.996	0.996	1.619	1	1	0.681	0.681	1.651	1
4076gf	21	1	Brazilian	5		3	1,3		3	2			1	3		3		2					1,2,3,5,6		3
7442FA	42	2	Portuguese	5		3	4		3	2				3		3		2					1,2,3,5,6		4	1.38	1.38	2.254	1	1	1.664	1.664	3.324	1	1	1.253	1.253	2.23	1	1	0.892	0.892	1.805	1	1	1.364	1.364	2.417	1
0190EC	48	1	Portuguese	6		3	3		3	2			1	3		1		2					1,2,3,4,5,6,7		4
9508rm	20	1	Portuguese	4		4	3		2	2			1	3		3		2					1,3,6		2	1.757	1.757	3.359	1	1	1.527	1.527	2.569	1	1	1.538	1.538	2.83	1	1	1.757	1.757	2.955	1	1	1.093	1.093	2.276	1
4245AM	27	1	Portuguese	5		3	1		3	2			1	3		3		2					1,2,3,4,5,6		7
5637	20	1	Portuguese	4		3	3		2	2			1	3		3		2					1,2,3,4,5,6		5
3401RJ	19	2	Portuguese	4		3	3		2	2			1	2		2		2					1,2,3,4,5,6		3	0.822	0.822	1.127	1	1	0.898	0.898	1.256	1	1	0.623	0.623	0.983	1	1	0.81	0.81	1.085	1	1	0.828	0.828	1.169	1
5984BR	19	1	Portuguese	4		3	3		2	2			1	3		2		2					1,2,3,4,5,6		2
5441AF	18	1	Portuguese	4		3	3		2	2			1	3		3		2					1,2,3,4,5,6,7		4	1.131	1.131	2.068	1	1	1.059	1.059	1.797	1	1	1.497	2.337	2.736	2	1	1.101	1.101	2.102	1	1	1.062	1.062	1.892	1
9343AC	21	1	Portuguese	5		3	3		2	2			1	3		3		2					1,2,3,4,5,6,7,9	Individual bathroom and individual crockery	3	1.306	1.306	1.959	1	1	0.74	0.74	1.201	1	1	1.632	1.632	2.4	1	1	0.85	0.85	1.421	1	1	2.073	2.073	2.761	1
0131DT	22	1	Portuguese	5		3	3		2	2			1	3		3		2					1,3,4,5,6		4
3577MM	19	1	Portuguese	4		3	3		2	2			1	3		3		2					1,2,3,4,5,6		5
1280AF	20	1	Portuguese	4		3	3		2	2			1	3		2		2					1,2,3,4,5,6		5	1.193	1.193	2.416	1	1	1.02	1.02	2.211	1	1	0.957	0.957	2.72	1	1	1.389	1.389	2.792	1	1	1.071	1.071	2.195	1
3499CD	32	1	Portuguese	5		3	3		3	2			1	3		3		2					1,2,3,4,5,6		6	0.841	0.841	1.557	1	1	0.93	0.93	1.876	1	1	1.206	1.805	2.285	2	1	0.847	0.847	1.554	1	1	1.204	1.204	1.986	1
7868DS	19	1	Portuguese	4		3	3		2	2			1	3		3		2					1,2,3,4,6		3
0596CR	32	1	Brazilian	6		2	3		2	2			1	3		2		2					1,2,3,5,6		2	1.081	1.081	1.966	1	1	0.886	0.886	1.577	1	1	0.815	0.815	1.562	1	1	0.997	0.997	2.281	1	1	0.922	0.922	1.708	1
1968lh	20	1	Portuguese	4		2	3,4		2	2			1	3		3		2					1,2,3,4,5,6		3
5889JD	20	1	Portuguese	4		2	3		2	2			1	3		2		2					1,2,3,4,6		5	1.198	1.198	2.12	1	1	0.903	0.903	1.704	1	1	1.088	1.088	1.864	1	1	1.099	1.099	1.949	1	1	0.784	0.784	1.489	1
3443IB	20	1	Portuguese	4		3	2		3	1	1			3		2		2					1,2,3,4,5,6		4
4763AR	19	1	Portuguese	4		3	3		2	2			1	3		3		2					1,2,3,4,5,6		5
1266IF	18	1	Portuguese	4		3	3		2	2			1	3		3		2					1,2,3,5,6		5	0.936	0.936	1.59	1	1	0.789	1.463	1.757	2	1	0.615	2.538	3.003	3	1	0.352	0.352	1.056	1	1	1.224	1.561	2.313	2
0226AC	25	1	Portuguese	4		3	4		3	2			2	3		3		2					1,2,3,5,6		3
3434SR	21	1	Portuguese	5		2	3		2	1	5			3		3		2					1,2,3,5,6		1	0.734	0.734	1.432	1	1	0.975	0.975	1.727	1	1	0.874	0.874	1.412	1	1	0.703	0.703	1.459	1	1	1.055	1.055	1.684	1
9489CM	19	1	Portuguese	4		4	3		2	1	5			3		2		2					1,2,3,5,6,7		2
9697SC	20	1	Portuguese	4		3	3		2	2			1	3		2		2					1,2,3,4,6		2	0.97	0.97	1.559	1	1	0.598	0.598	1.005	1	1	0.721	0.721	1.085	1	1	0	0	0.179	0		0.854	0.854	1.287	1
7486LM	19	1	Portuguese	4		4	2		2	2			1	3		3		2					1,2,3,6		3	0.701	0.701	0.901	1	1	0.308	0.308	0.701	1	1	0.525	0.525	0.94	1	1	0.816	0.816	1.195	1	1	0.502	0.502	1.031	1
0433AI	18	1	Portuguese and German	4		3	3		2	2			1	3		3		2					1,2,3,4,5,6		5
9878JI	24	1	Portuguese	6		3	3		2	2			1	3		3		2					1,2,3,4,5,6		3	0.523	0.523	1.436	1	2	1.579	1.579	2.914	1	2	0.726	0.726	1.598	1	1	2.996	3.915	4.293	2	1	0.456	0.456	1.338	1
3849MG	19	1	Portuguese	4		2	3		2	2			1	3		2		2					1,2,3,5,6		4
2039vm	19	1	Portuguese	4		3	3		2	2			1	3		3		2					1,2,3,4,5,6,7		3	0.574	0.574	1.434	1	1	2.068	2.068	3.093	1	1	0.793	0.793	1.712	1	1	0.849	0.849	1.926	1	1	0.648	0.648	1.201	1
9851MS	18	1	Portuguese	4		3	3		2	2				3		3		2					1,2,3,4,5,6		4
3455EG	28	1	Portuguese	4		3	4		3	2			2	3		2		2					1,3,5,6		5	1.432	1.705	2.511	2	1	0.958	0.958	1.689	1	1	1.638	1.638	2.427	1	1	0.972	0.972	1.624	1	1	1.022	1.022	1.861	1
2840MF	18	1	Portuguese	4		3	3		2	2			1	3		2		2					1,2,3,5,6		4
3473MJ	26	1	Portuguese	4		3	3		3	2			1	3		3		2					1,2,3,4,5,6,7		3	1.455	1.455	2.533	1	1	1.417	1.417	2.64	1	1	1.379	1.379	2.43	1	1	1.08	1.08	2.2	1	1	1.013	1.013	2.499	1
2983VA	21	1	Portuguese	5		3	1,3		2	2			1	3		2		2					1,2,3,4,5,6		1
7530BP	20	1	Portuguese	4		3	3		2	2			1	3		3		2					1,2,3,4,5,6		5
1564MI	21	1	Portuguese	5		1	3		2	2			1	3		3		2					2,3,5,6		4
1412ic	19	1	Portuguese	4		2	3		2	2			1	3		3		2					2,3,5,6		2	0.862	0.862	1.857	1	1	1.445	1.445	2.296	1	1	1.073	1.073	2.062	1	1	0.958	0.958	1.85	1	1	1.072	1.072	2.014	1
3229AB	19	1	Portuguese	4		3	3		2	2			2	3		3		2					1,2,3,5,6		5	1.171	1.171	1.9	1	1	1.002	1.002	1.857	1	1	5.172	5.172	6.009	1	1	1.139	1.139	2.245	1	1	1.304	1.304	2.462	1
4528as	18	1	Portuguese	4		3	3		2	2			1	3		2		2					1,2,3,5,6		3	0.843	0.843	1.868	1	1	1.219	1.219	2.426	1	1	0.664	0.664	1.1	1	1	0.635	0.635	1.053	1	1	0.641	0.641	0.91	1
4528as	18	1	Portuguese	4		3	3		2	2			1	3		2		2					1,2,3,5,6		3
4703mv	21	1	Portuguese	5		3	3		2	2			2	3		3		2					1,2,3,5,6		3
1784AC	23	1	Portuguese	4		2	1,3		3	1	4	worlplace closed		3		3		2					1,2,3,5,6		5	1.102	1.102	2.554	1	1	1.353	1.353	2.245	1	1	1.1	1.1	2.046	1	1	1.364	1.364	2.281	1	1	0.702	0.702	1.706	1
9420ER	18	1	Portuguese	4		3	3		2	2			1	3		2		2					1,2,3,5,6		5
3942	42	1	Portuguese	6		2	1,3		2	2			1	3		3		2					1,2,3,4,5,6		4	2.193	2.193	3.519	1	1	1.06	1.06	2.477	1	1	1.912	3.275	4.643	2	1	0	0	0.452	0		1.671	1.671	3.091	1
7655 CS	18	1	Portuguese	4		3	3		2	2			1	3		3		1		0	8		1,2,3,5,6		3	1.051	1.051	2.616	1	1	1.136	1.136	1.893	1	1	1.143	1.143	1.842	1	1	1.006	5.897	5.928	2	1	0.974	0.974	2.848	1
8208ai	18	1	Portuguese	4		3	3		2	2			2	4	waiting for the results	1		1	1	1	4		1,2,3,4,5,6		7
3046LS	18	1	Portuguese	4		3	3		2	2			1	3		3		2					1,2,3,6		2
29CA	20	1	Portuguese	4		3	4		2	2			2	3		3		2					1,3,6		3	1.183	1.183	2.264	1	1	1.253	1.253	2.423	1	1	1.283	1.283	2.408	1	1	1.1	1.1	1.923	1	1	1.122	1.122	2.164	1
8090	20	1	Portuguese	4		2	5	Blearning	2	2			1	3		3		2					1,3,4,5,6		5
6113BE	20	1	Portuguese	4		3	3		2	2			1	3		2		2					1,2,3,5,6,7		4	0.486	0.486	0.967	1	1	0.895	0.895	1.279	1	1	0.509	2.013	2.519	2	1	0.478	0.478	1.01	1	1	0.365	0.365	0.825	1
1141AS	19	1	Portuguese	4		3	3		2	2			1	3		3		2					1,2,3,6		4	0.501	0.501	1.174	1	1	0.501	0.501	1.267	1	1	0.5	0.5	1.194	1	1	0.801	0.801	1.422	1	1	0.501	0.501	1.175	1
9440am	19	1	Portuguese	4		3	1,3		2	2			1	3		3		2					1,2,3,5,6		6
3181RE	19	1	Portuguese	4		4	3		2	2			1	3		2		2					1,2,3,6		4
7422MF	18	1	Portuguese	4		4	5	Blearning	2	2			2	3		3		2					1,2,3,6		4	0.815	0.815	1.513	1	1	1.01	1.01	1.745	1	1	0.942	1.654	1.918	2	1	0.78	0.78	1.606	1	1	0.803	0.803	1.46	1
1586AM	18	1	Portuguese	4		4	3		2	2			1	3		2		2					1,2,3,5,6		4
8444LJ	20	1	Portuguese	4		4	3		2	2			2	3		3		2					1,2,3,5,6		4	0.666	0.666	1.237	1	1	0.666	0.666	1.314	1	1	0.582	0.582	1.298	1	1	0.655	0.655	1.457	1	1	0.512	0.512	1.279	1
6694AC	19	1	Portuguese	4		3	3		2	2			2	3		3		2					1,2,3,4,5,6		5	1.271	1.271	2.296	1	1	1.652	1.652	2.9	1	1	0.896	0.896	4.176	1	1	1.277	1.277	2.523	1	1	1.322	1.322	3.086	1
7962 B L	18	1	Portuguese	4		3	3		2	2			2	3		2		2					1,2,3,5,6		2
5515jo	20	1	Portuguese	4		3	3		2	2			2	3		3		2					1,2,3,5,6,7		3
4926AC	18	1	Portuguese	4		4	3		2	2			2	3		2		2					1,3,6		4	1.013	1.013	1.737	1	1	1.538	1.538	2.836	1	1	0.841	0.841	1.562	1	1	1.035	1.035	1.794	1	1	0.973	0.973	1.905	1
1948CB	18	1	Portuguese	4		3	3,4		2	2			1	3		3		2					1,2,3,4,5,6		4
1948+CB	18	1	Portuguese	4		3	3,4		2	2			1	3		3		2					1,2,3,4,5,6		4	0.634	0.634	0.938	1	1	0.582	0.582	0.973	1	1	0.69	0.69	1.092	1	1	0.546	0.546	0.827	1	1	0.702	0.702	1.039	1
6428IF	19	1	Portuguese	4		3	5	Blearning	2	1	4	I froze university enrollment		3		3		2					1,2,3,6		5
2099AB	18	1	Portuguese	4		3	3		2	2			1	3		3		2					1,3,5,6		2	0.602	0.602	1.297	1	1	0.713	0.713	1.1	1	1	0.701	0.701	1.1	1	1	1.123	1.123	1.847	1	1	0.701	0.701	1.205	1
4518MS	22	1	Brazilian	4		4	3		2	2			1	2		2		2					2,3,6		1	1.273	1.273	3.178	1	2	0.908	0.908	3.3	1	1	0.777	0.777	1.557	1	1	1.945	1.945	2.636	1	1	0.784	0.784	1.574	1
9897MM	29	1	Portuguese	5		3	3		3	1	4	As a self-employed person and with the interruption of services, I too was forced to stop.		3		3		2					1,2,3,6		5
2603dc	20	2	Portuguese	4		3	3		2	2			2	3		2		2					1,3,6		1
5768AC	19	1	Portuguese	5		2	3		2	2			1	3		2		2					1,3,4,5,6		6	0.851	0.851	1.497	1	1	1.565	1.565	2.294	1	1	0.601	0.601	1.2	1	1	0.671	0.671	1.425	1	1	0.789	0.789	1.403	1
9678	20	1	Portuguese	4		2	5	Blearning	2	2			1	3		3		2					1,2,3,6		3
7314hm	35	2	Portuguese	4		3	4		3	2			2	3		3		2					1,2,3,4,5,6		5
7544GC	19	1	Brazilian	4		4	3		2	2			1	2		2		2					1,2,3,4,5,6		4	0.991	0.991	1.973	1	1	0.795	0.795	1.93	1	1	0.775	0.775	1.643	1	1	0.714	0.714	1.3	1	1	0.628	0.628	1.614	1
7421RS	19	1	Portuguese	4		3	3		2	2			1	3		3		2					1,3,5,6		3	1.64	1.64	2.825	1	1	0.82	0.82	1.648	1	1	0.659	1.518	2.045	2	1	0.722	0.722	1.529	1	1	0.966	1.633	1.962	2
934AL	19	1	Portuguese	4		3	3		2	2			1	3		2		2					1,2,3,5,6		3
40497FM	20	1	Portuguese	4		2	3		2	2			1	3		3		2					2,3,5,6		3
4652ZG	20	1	Portuguese	4		2	3		2	2			1	3		3		2					1,2,3,5,6		5	0.997	0.997	1.453	1	1	0.783	0.783	1.133	1	1	0.659	0.659	1.288	1	1	0.591	0.591	1.019	1	1	0.91	0.91	2.543	1
9158as	20	1	Portuguese	4		4	5	lessons in school	2	2			2	3		3		2					1,2,3,6		2
7161RR	18	1	Portuguese	4		2	3		2	2			1	3		2		2					1,2,3,4,5,6		4	0.631	0.631	1.16	1	1	0.562	0.562	1.115	1	1	0.622	0.622	1.099	1	1	1.03	1.03	1.501	1	1	0.929	0.929	1.403	1
0201 AF	18	1	Portuguese	4		3	3		2	2			1	3		3		2					1,2,3,4,6		2
5814AF	21	1	Portuguese	5		3	3		2	2			1	3		3		2					1,2,3,4,5,6		3	1.222	1.222	2.333	1	1	0.975	0.975	2.325	1	1	1.794	1.794	3.079	1	1	1.187	1.187	2.265	1	1	1.15	1.15	2.338	1
5586+DG	24	1	Portuguese	4		1	2,3		3	2			2	3		3		2					1,2,3,5,6		4	0.796	0.796	1.57	1	1	1.077	1.077	1.901	1	1	2.254	3.158	3.42	2	1	0.888	2.353	2.876	3	1	1.083	1.083	1.849	1
6413MR	18	1	Portuguese	4		3	1		2	1	4	No requirement to attend classes for exam		3		3		2					1,2,3,6		3
7902DM	18	1	Portuguese	4		2	3		2	2			1	3		2		2					1,2,3,6		5
8218RC	19	1	Portuguese	4		4	3		2	2			2	3		3		2					1,3,6		3	1.603	2.458	4.423	2	1	0.938	1.2	1.933	2	1	0.976	0.976	1.737	1	1	0.958	0.958	1.749	1	1	1.236	1.236	2.068	1
5543TA	19	1	Portuguese	4		3	3		2	1	5			3		2		2					1,2,3,4,5,6,7		4	0.985	0.985	2.061	1	1	0.952	2.258	3.015	2	1	2.561	2.561	4.271	1	1	1.141	1.141	2.467	1	1	1.264	1.264	2.466	1
1409MA	18	1	Portuguese	4		3	3		2	1	4	the university closed		3		3		2					1,2,3,5,6		4
9372MA	18	1	Portuguese	4		2	3		2	1	4	the university closed		3		3		2					1,2,3,5,6		3
7499JF	18	1	Portuguese	4		2	3		2	2			1	3		3		2					1,2,3,4,5,6		4	1.007	1.007	3.079	1	1	1.33	1.33	2.831	1	1	1.155	1.155	2.667	1	1	1.471	1.471	3.493	1	1	1.519	1.519	2.782	1
0673BA	18	1	Portuguese	4		3	3		2	2			1	3		3		2					1,2,3,5,6		2
3441MD	19	1	Portuguese	4		3	3		2	2			1	3		3		2					1,2,3,5,6		3	0.949	0.949	1.741	1	1	2.22	2.22	2.924	1	1	0.641	0.641	1.043	1	1	0.623	0.623	1.101	1	1	0.56	0.56	0.961	1
3971JS	19	1	Portuguese	4		2	3		2	2			1	3		3		2					1,6		2
6236 NC	21	1	Portuguese	4		2	3		2	2			1	3		3		2					1,2,3,5,6		3	1.075	1.075	2.06	1	1	0.9	0.9	1.801	1	1	0.816	0.816	2.583	1	1	0.421	0.421	1.351	1	1	0.98	0.98	1.859	1
9338AS	19	1	Portuguese	4		3	3		2	2			1	3		3		2					1,2,3,4,5,6		5
2565ci	21	1	Portuguese	5		2	3		2	2			1	3		3		2					1,2,3,4,5,6		2	0.969	0.969	1.802	1	1	0.98	0.98	1.825	1	1	0.984	0.984	1.913	1	1	0.799	0.799	1.806	1	1	0.917	0.917	1.868	1
4101BD	18	1	Portuguese	4		2	3		2	2			1	3		3		2					1,2,3,5,6		4	0.878	0.878	2.175	1	1	0.801	0.801	1.775	1	1	0.726	0.726	1.501	1	1	0.833	0.833	1.642	1	1	1.272	1.272	2.225	1
1706cc	19	1	Portuguese	4		1	3		2	2			1	3		3		2					1,2,3,5,6,9	do not enter the house with shoes or coat	4
7906CF	19	1	Portuguese	4		3	3		2	2			1	3		3		2					1,2,3,5,6		4	1.266	1.266	2.185	1	1	0.961	1.781	2.266	2	1	1.045	1.045	1.801	1	1	1.01	1.01	1.724	1	1	1.038	1.038	1.838	1
1639BS	18	1	Portuguese	4		4	3		2	2			1	3		3		2					1,3,6		2
7801	19	1	Portuguese	4		3	3		2	2				3		3		1	3	3	4		1,2,3,4,5,6		4	1.08	1.08	2.416	1	1	0.601	0.601	1.593	1	1	0.757	0.757	1.772	1	1	1.268	1.268	2.255	1	1	0.878	0.878	1.742	1
5285ip	22	1	Brazilian	5		3	3		2	1	5			3		2		2					1,2,3,4,5,6		4
7245MD	21	1	Portuguese	5		1	3,5	Student but work at the weekends	3	1	5			3		3		2					1,2,3,4,6		1
1016MO	20	1	Portuguese	4		2	3		2	2			2	3		2		2					1,2,3,4,5,6		6	0.849	0.849	1.845	1	1	0.815	0.815	1.613	1	1	0.915	0.915	1.872	1	1	0.921	0.921	1.759	1	1	1.013	1.013	1.938	1
3167 EV	18	1	Portuguese	4		3	3		2	2			1	3		3		2					2,3,5,6		4
9510OP	20	1	Portuguese	5		4	3		2	2			1	3		3		2					1,2,3,5,6		3	1.124	1.655	2.659	2	1	1.09	1.765	2.932	2	1	3.132	3.132	4.37	1	1	1.602	2.724	3.324	2	1	1.024	1.024	1.97	1
2047CR	23	1	Portuguese-Brazilian	4		4	3		2	2				3		3		1		40	4,5,8	Go to university (with the return to classes)	1,2,3,5,6		2
1925PD	33	1	Portuguese	6		3	3,4		3	2			2	3		3		2					2,3,6			0.653	0.653	1.256	1	1	0.945	0.945	1.504	1	1	1.204	1.204	1.971	1	1	0.953	0.953	1.564	1	1	0.602	0.602	1.201	1
1639bs	18	1	Portuguese	4		4	3		2	2			1	3		3		2					1,3,6		2
7340LC	19	2	Portuguese	4		4	4		3	2			2	3		3		2					1,2,3,6		4	1.017	1.017	2.084	1	1	1.429	1.993	2.816	2	1	0.85	1.289	2.431	2	1	0.801	0.801	1.74	1	1	0.713	0.713	1.687	1
6066AP	20	1	Portuguese	4		3	1		3	1	2			3		3		2					1,3,6		5
8790sm	37	1	Portuguese	5		2	1,3		2	2			1	3		3		2					1,2,3,6		6	0.853	0.853	1.522	1	1	0.853	0.853	1.816	1	1	0.901	0.901	1.5	1	1	1.036	1.036	2.008	1	1	0.853	0.853	1.623	1
0262hm	18	1	Portuguese	4		3	3		2	1	4	the university closed		3		3		2					1,3,4,6		5	0.879	0.879	1.765	1	1	0.571	0.571	1.236	1	1	0.675	0.675	1.416	1	1	0.607	0.607	1.246	1	1	0.736	0.736	1.41	1
	19	1	Portuguese	4		2	3		2	2			2	3		3		2					1,2,3,6		3
8629ab	20	1	Portuguese	4		3	3		2	2			2	3		3		2					1,2,3,5,6		4	1.031	1.031	1.996	1	1	1.254	1.254	2.247	1	1	0.987	0.987	1.915	1	1	1.105	1.105	2.177	1	1	0.944	0.944	1.716	1
2118ld	18	1	Portuguese	4		3	3		2	2			2	3		3		2					1,3,6,7		4
1024AF	19	1	Portuguese	4		3	3		2	2			1	3		2		2					1,3,5,6		3	1.072	1.072	1.881	1	1	0.92	1.714	2.177	2	1	1.02	1.02	1.737	1	1	0.902	0.902	1.861	1	1	0.794	0.794	1.661	1
8210SC	21	1	Portuguese	5		1	3		2	2			2	3		3		2					1,2,3,6		4
1137	18	1	Portuguese	4		2	3,5	Blearning	2	2			1	3		3		2					1,3,5,6		2	0.791	0.791	1.172	1	1	0.502	0.502	1.146	1	1	0	0	0.276	0		0.703	0.703	1.348	1	1	0.802	0.802	1.447	1
7487ar	19	1	Portuguese	4		3	3		2	2			2	3		3		2					1,2,3,5,6		4
2124 SD	18	1	Portuguese	4		3	3		2	2			2	3		3		2					1,2,3,6		4	0.804	0.804	1.797	1	1	1.055	1.055	1.862	1	1	0.776	0.776	1.5	1	1	1.123	2.083	2.418	2	1	0.968	0.968	1.73	1
2425MH	26	2	Brazilian	5		4	1,3		2	2			1	3		3		1	180	80	4,5		1,2,5,6		3
1652AC	21	1	Portuguese	5		3	3		2	2			1	3		2		1	210	35	4,6		1,2,3,5,6		4
2659	18	1	Portuguese	4		3	4		2	2			1	3		3		2					1,3,6		2	1.16	1.16	2.042	1	1	1.006	1.006	2.049	1	1	1.117	1.117	1.986	1	1	0.892	0.892	1.92	1	1	0.919	0.919	1.84	1
8723LM	21	1	Portuguese	5		2	3		2	2			2	3		3		2					1,2,3,5,6		4
5381bm	18	1	Portuguese	4		3	3		2	2			1	3		3		2					1,2,3,5,6		4	0.909	0.909	1.924	1	1	1.186	1.186	2.392	1	1	1.024	1.024	2.379	1	1	1.486	1.486	2.863	1	1	1.022	1.022	2.055	1
7591MS	19	1	Portuguese	4		3	3		2	2			1	3		2		2					1,2,3,5,6		3	1.096	1.096	2.441	1	1	2.607	2.607	3.562	1	1	1.01	1.01	1.683	1	1	1.563	1.563	2.471	1	1	1.21	1.21	2.025	1
5284JF	21	1	Portuguese	5		3	5	Blearning	2	2			2	3		3		2					1,2,3,5,6		5	0.654	0.654	1.053	1	1	0.895	0.895	1.343	1	1	0.96	0.96	1.382	1	1	0.817	0.817	1.176	1	1	0.84	0.84	1.31	1
9234SR	20	1	Portuguese	4		3	3		2	2			1	3		3		2					1,2,3,5,6		5
8633DF	22	1	Portuguese	5		3	3		2	2			1	3		3		2					1,2,3,5,6		4	1.362	1.362	2.462	1	1	1.076	1.076	2.339	1	1	1.278	1.278	2.661	1	1	1.423	1.423	2.637	1	1	1.123	1.123	2.318	1
7486ac	21	1	Portuguese	5		3	3		2	2			1	3		1		2					1,2,3,5,6		5
6308SC	19	1	Portuguese	4		3	3		2	2			1	3		1		2					1,3,5,6		3	1.418	1.418	2.578	1	1	0.836	0.836	1.841	1	1	1.306	1.306	2.313	1	1	1.187	1.187	2.653	1	1	1.297	1.297	2.179	1
5144NP	20	2	Brazilian	4		3	3		2	2			2	3		2		2					1,2,3,4,5,6		5
3422FB	22	1	Portuguese	5		2	4		3	2			2	3		3		2					1,2,3,5,6		5
8048 FM	19	1	Portuguese	4		3	3		2	2			1	3		3		2					1,2,3,5,6,7		4	0.716	0.716	1.501	1	1	0.536	0.536	1.264	1	1	0.739	0.739	1.601	1	1	0.612	0.612	1.434	1	1	0.582	0.582	1.302	1
1762+RC	18	1	Portuguese	4		2	3		2	2			1	3		2		2					1,2,3,6		3	0.872	1.753	2.349	2	1	0.763	0.763	1.771	1	1	1.489	1.723	3.128	2	1	1.746	1.746	4.376	1	1	0.842	0.842	1.894	1
2007BF	20	2	Portuguese	4		3	3		2	2			1	3		3		2					1,2,3,6		5
8810+BJ	39	1	Portuguese	4		2	4		3	2			2	3		3		2					1,2,3,4,5,6		5
5903mc	18	1	Portuguese	4		3	3		2	2			2	3		3		2					1,3,6		3	0.922	0.922	1.863	1	1	1.035	1.035	1.787	1	1	1.014	1.014	2.03	1	1	1.122	1.122	2.15	1	1	0.834	0.834	1.724	1
1055MI	21	1	Portuguese	5		2	3		2	2				3		2		2					1,2,3,5,6		6	0.863	0.863	1.598	1	1	0.779	0.779	1.508	1	1	0.825	0.825	1.545	1	1	0.999	0.999	1.782	1	1	0.781	0.781	1.677	1
6876cd	19	1	Portuguese	4		2	3		2	2			2	3		1		2					1,3,6,9	Keep away from people you do not contact on a daily basis, as well as people who pass by on the street.	4
0978NC	23	1	Portuguese	4		3	3		2	2			2	3		3		2					1,2,3,4,6		5
3017MJ	19	1	Portuguese	4		3	3		2	2			2	3		2		2					1,2,3,6		5	0.756	0.756	1.708	1	1	0.873	0.873	1.642	1	1	1.169	1.169	1.997	1	1	1.158	1.158	2.072	1	1	0.924	0.924	1.516	1
1137	18	1	Portuguese	4		2	3		2	2			1	3		3		2					1,3,5,6
9235IM	26	1	Portuguese	6		3	3		2	2			2	3		3		2					1,2,3,6,9	Keep away from people you do not contact on a daily basis, as well as people who pass by on the street.	4
0434 SM	18	1	Portuguese	4		3	3		2	2			2	3		3		1	180	96	4,8	Go to university (with the return to classes)	1,4,5,6		5	0.793	0.793	1.214	1	1	1.094	1.094	1.643	1	1	0.834	0.834	1.29	1	1	0.832	0.832	1.459	1	1	0.706	0.706	1.225	1
MC44	21	1	Portuguese	4		3	3		2	2			2	3		1		2					1,2,3,4,5,6		5
209PR	21	1	Portuguese	5		2	1,3		2	1	2			3		3		2					1,2,3,4,5,6		4	2.785	2.785	4.073	1	1	1.358	1.358	2.507	1	1	1.889	1.889	3.031	1	1	1.766	1.766	2.805	1	1	1.392	1.392	2.672	1
7182cg	18	1	Portuguese	4		3	3		2	2			1	3		3		2					1,2,3,5,6		3	1.096	1.096	2.098	1	1	1.265	1.265	2.459	1	1	2.303	2.303	3.535	1	1	0.917	0.917	1.983	1	1	1.025	1.025	2.126	1
6308SC	19	1	Portuguese	4		3	3		2	2			1	3		1		2					1,3,5,6		3
7182cg	18	1	Portuguese	4		3	3		2	2			1	3		2		2					1,2,3,5,6		4
8810	39	1	Portuguese	4		2	3,4		3	2			2	3		3		2					1,2,3,4,5,6		6	1.797	1.797	3.913	1	1	1.123	1.123	2.802	1	1	1.205	1.205	2.89	1	1	1.672	1.672	3.106	1	1	1.421	1.421	3.073	1
IH88	24	1	Portuguese	6		2	2		6					3		3		1	51	5	4		1,2,3,5,6
3629AC	27	1	Portuguese	6		3	5	Blearning	2	2			2
6227LM	37	2	Portuguese	5		3	4		1	2			2	3		2		2					1,2,3,5,6,7
0271AR	27	1	Portuguese	6		3	5	work for fortnights	1	2			2	3		2		2
1753	26	1	Portuguese	4		2	4		1	1	1			3		3		2					1,2,3,4,5,6
4939AF	23	2	Portuguese	5		2	1		3	1	4			3		3		1		8	4		1,3,5,6
2323LS	43	1	Portuguese	4		3	4		1	1	4	risk patient		4	I don't know	4	I do not know	2					1,3,4,5,6,7			0	0	6.097	0		0	0	15.821	0							0	0	7.856	0
	26	2	Portuguese	8	Postgraduate studies	3	4		1	2				3		3		1	40 Dias	8	4,5		1,2,3,4,5,6
1050FF	26	1	Brazilian	5		3	3		2	2			1	3		3		1	3 meses	10	4,5		1,2,3,4,5,6,7
3663ja	34	1	Portuguese	6		3	2		2	2			1	3		3		1	52	20	4,5,6,8	walk	1,2,3,4,5,6,7
7172 S E	41	1	Portuguese	3		3	4		1	2			2	3		3		2					1,2,3,4,5,6,7
7438fi	39	1	Portuguese	7		4	2		1	2			1	3		3		2					2,3,4,5,6,7
7833AM	28	1	Portuguese	4		3	4		1	2			2	3		3		2					1,2,3,4,5,6,7
159 pf	21	2	Portuguese	4		3	4		1	2				3		3		1	60	60	5		1,2,3,5,6
6319MI	26	1	Portuguese	5		3	3,4		3	2			1	3		3		2					1,2,3,4,5,6			1.319	1.319	2.162	1	1											1.475	1.475	3.078	1	1	0.885	0.885	1.699	1
Ana Lima	46	1	Portuguese	5		3	3		1	1	3			3		3		1	65 dias	5	8	walk	5
2986	58	1	Portuguese	5		3	2		1	2			1	3		3		1	2 meses	8	4		1,2,3,4,5,6
7340JL	44	2	Portuguese	5		3	4		1	2			2	3		3		2					1,3,5,6,7
9189jm	33	2	Portuguese	4		3	2		1	2			1	3		2		1	15	7	4,5,8		1,2,3
3780RA	27	2	Portuguese	5		3	4		1	2				3		2		2					2,3,5,6
5105CA	43	2	Portuguese	3		3	4		1	2			2	3		2		2					1,2,3,6													2.072	2.072	3.142	1	1
6477TA	36	2	Portuguese	4		2	4		1	2			2	3		3		2					2,3,6
FJ9877	46	2	Portuguese	3		3	4		1	2			2	3		2		2					2,3,5,6,7
	24	2	Portuguese	5		3	1		1	1	2			3		3		2					2,5,6
5052sc	44	1	Portuguese	4		3	4		1	2			2	3		3		2					1,2,3,4,6			1.252	1.252	1.938	1	1	1.023	1.023	1.861	1	1						0.904	0.904	1.519	1	1	5.321	5.321	6.129	1
4189FA	32	2	Portuguese	3		3	4		1	2			2	3		3		2					2,3,4,5,6,7
3692RP	36	2	Portuguese	5		3	4		1	2			2	3		2		2					9	all options		0.701	0.701	1.362	1	1						0.993	0.993	1.631	1	1						0.501	0.501	1.234	1
	46	2	Portuguese	5		3	4		1	2			2	3		3		2					9	All preventive measures
3831AE	62	2	Portuguese	2		2	1		5					3		3		1	Dois meses.	20	4,8	walk	1,2,3,4,5,6
3840jr	53	2	Portuguese	4		2	4		1	2			2	3		3		2					1,2,3,5,6,7			2.001	2.001	3.101	1	1	0.802	0.802	1.755	1	1											1.304	1.304	2.565	1
2066am	32	1	Portuguese	7		3	3		4					3		2		1	45	10	4,5		1,2,3,4,5,6
1024	19	1	Portuguese	4		3	3		2	2
0842SF	20	1	Portuguese	4		3	3		2	2			2
3976AP	31	2	Portuguese	4		2	4		1	2
410 cristina jesus	56	1	Portuguese	4		3	2		1	2			2	3		3		2					1,2,3,4,5,6
0836cm	42	1	Portuguese	4		3	4		1	2			2	3		3		2					1,2,3,4,5,6
2104CT	32	1	Portuguese	6		3	2		1	2			1	3		3		2					1,2,3,4,5,6
9195596	42	1	Portuguese	2		2	4		1	2				3		3		2					1,2,3,5,6,7
9461PP	37	1	Portuguese	4		2	4		3	1	4	Illness		3		3		1		4	4,5		1,2,3,4,5,6
0872 MA	22	1	Portuguese	5		3	2		3	2
8318as	28	1	Portuguese	4		2	3		2	2			1	3		3		1	240	6	8	medical appointments and hanging out	1,2,3,5,6
0071lr	22	2	Portuguese	5		3	3		2	2				3		3		2					1
0733AI	18	1	Portuguese and German	4		3	3		2	2			1
9678	20	1	Portuguese	4		2	3		2	2			1	3		3		2					1,2,3,6			0.102	0.102	0.801	1	1	0.802	0.802	1.382	1	1	0.701	0.701	1.478	1	1	1.4	1.4	4.583	1	1
0131DT	22	1	Portuguese	5		3	3		2	2			1
7487AR	19	1	Portuguese	4		4	4		2	2			2	3		3		2					1,2,3,5,6
9234SR	20	1	Portuguese	4		3	3		2	2			1	3		1		2					1,2,3,4,5,6
18061958JK	61	2	Portuguese	7		4			1					3		3		1	40	6			1,2,3,4,5,6		3						1.166	1.166	2.166	1	1						1.654	1.654	2.545	1	1
04011993DL	27	2	Portuguese	6		2			2					3		3		1	50	30			1,2,3,5,6,7		2
02112000MM	19	2	Portuguese	4		3			2					3		3		1	55	7			1,3,4,5		5
8514CB	18	1	Portuguese	8	Student at university	3	3		2	1	4	the university closed		3		3		1	45	5	4,8	work on sunday	1,2,3,5,6
1599jm	22	1	Portuguese	4		3	4		1	2			2	3		3		1	50	5	4,5	work on sunday	1,2,3,4,5,6,7
																						trabalho no domingo
2204DM	23	1	Portuguese	6		4	2		1	2			1	3		3		1	1 mês e meio	8	4,5	Sunday work	1,2,3,5,6
5322 jc	63	2	Portuguese	5		3	1		5					3		3		1	50	10	4,6	Trabalho de domingo	1,2,3,5,6
5946mm	42	1	Portuguese	5		3	2		1	2			1	3		3		1	54	30	4,8	Voluntary support for people at risk	1,2,3,4,5,6
8426EL	31	1	Portuguese	4		3	4		1	2			2	3		3		1		24	8	work	1,2,3,4,5,6,7			0.997	0.997	1.301	1	1	0.669	0.669	1.2	1	1	1.101	1.101	1.741	1	1	0.776	0.776	1.102	1	1	1.179	1.179	1.725	1
1996AB	21	1	Portuguese	4		3	3		2	2			1	3		3		1	55	7	4		1,3,5,6,7
	28	1	Portuguese	6		2	1		4					3		3		1	60 dias	13	4,5		1,2,3,5,6			0	0	1.022	0		0.775	0.775	1.242	1	2						0	0	6.016	0		0	0	6.01	0
3335SR	36	1	Portuguese	5		3	2		1	1				3		3		1	58 dias	3	8	Consultation with a baby	2,3,4,5,6
6743CS	27	1	Portuguese	5		4	4		1	2			2	3		3		1		4	4,5		2,3,4,5,6			0.514	0.514	0.77	1	1	1.378	2.124	2.156	2	1	0.644	0.644	0.937	1	1	0.685	0.685	1.236	1	1	0.581	0.581	0.807	1
Pj3532	31	2	Portuguese	4		3	4		1	2				3		3		2					5,6,7
3434	40	1	Portuguese-France	3		3	1		4					3		3		1	2 meses	10	4,5		1,2,3,5,6			1.14	1.14	1.613	1	1	0.684	0.684	1.158	1	1	2.349	2.349	4.495	1	1	0	0	0.85	0		1.367	1.367	1.935	1
9171RD	29	2	Portuguese	5		3	2		1	2			1	3		3		1	50	30	4,8	walk	2,3			1.186	1.186	2.614	1	1	1.813	1.813	3.19	1	1	1.6	1.6	3.148	1	1	0.947	0.947	2.063	1	1	2.034	2.034	3.507	1
0531	32	2	Portuguese	3		2	1		4					3		2		2					1,2,3,4,5,6			1.017	1.017	1.754	1	1	0.667	0.975	1.705	2	1	0.678	0.678	1.333	1	1	0.789	0.789	1.444	1	1	0.743	0.743	1.617	1
8153LM	22	2	Portuguese	6		4	3		2	2			1	3		3		1	65	2	4,8	Clinical analysis	1,2,3,4,5,6
5817sc	45	1	Portuguese	4		3	1		1	2			1	3		3		1		6	4,5		1,3,5,6
818991	49	1	Portuguese	3		3	4		1	2				3		2		2					1,2,3,4,5,6			0	0	0.863	0		4.704	4.704	6.025	1	1	3.602	5.703	6.012	3	1	0	0	3.17	0
7323sc	26	1	Portuguese	4		3	1		1	2			2	3		3		1		3	4,5		1,2,3,4,5
2234mj	27	1	Portuguese	5		3	4		1	2			2	3		1		2					1,3,4,5,6
6932 FP	26	1	Portuguese	6		3	4		1	2			2	3		3		1		30	4,8	Physical activity	1,2,3,4,5,6,7			1.026	1.026	1.664	1	1	0.88	0.88	1.377	1	1	0.97	0.97	1.5	1	1	1.142	1.142	1.776	1	1	0.737	0.737	1.262	1
6640DR	40	2	Portuguese	4		3	2,4		1	2				3		2		2					1,2,3,4,5,6			0.731	0.731	1.14	1	1	0.641	0.641	1.092	1	1	0.75	0.75	1.132	1	1						0.911	0.911	1.385	1
0090MF	23	1	Spanish	6		3	4		1	2			2	3		3		1		30	8	work	2,3,4,6			1.125	1.125	1.481	1	1	0.76	0.76	1.195	1	1	0.846	0.846	1.307	1	1	1.182	1.182	1.521	1	1	1.515	1.515	3.167	1
7561na	31	2	Portuguese	4		2	4		1	2			2	3		3		2					5
3122LP	29	2	Portuguese	4		2	4		1	2			2	3		3		2					1,3,4,5,6			0.727	0.727	1.253	1	1	0.867	0.867	1.29	1	1	1.038	1.038	2.26	1	1	0.572	0.572	1.078	1	1	1.543	1.543	2.006	1
3319SL	22	1	Portuguese	4		3	3		2	2			1	3		2		1	70	5	4,5		1,2,3,5,6,7
	28	1	Portuguese	5		2	2		1	2			1	3		3		2					2,3,5,6			1.021	1.021	1.511	1	1	0.85	0.85	1.323	1	1	0.809	0.809	1.231	1	1	0.823	0.823	1.262	1	1	1.051	1.051	1.528	1
1280AF	20	1	Portuguese	4		3	3		2	2			1	3		1		1	97 dias	15	4,8	classes	1,2,3,4,5,6			0.638	0.638	1.498	1	1	0.628	0.628	1.253	1	1	0.665	0.665	1.501	1	1	0.548	0.548	1.418	1	1	0.587	0.587	1.413	1
6127BB	24	1	Portuguese	6		3	1		4					3		1		2					1,2,3,5,6			0.671	0.671	1.133	1	1	0.701	0.701	1.249	1	1	0.501	0.501	1.121	1	1	0.601	0.601	1.135	1	1	0.683	0.683	1.168	1
1220SC	41	1	Portuguese	5		3	5	sick leave	1	2				3		3		1	240	60	5,8	treatments	1,2,3,5,6
6319MI	26	1	Portuguese	5		3	3		3	2			2	3		3		2					1,2,3,4,5,6
[truncated: 303 more columns]
